# Supplementary material for: EU-27 ecological footprint was primarily driven by food consumption and exceeded regional biocapacity from 2004 to 2014
Source: Nat Food. 2023 Sep 14;4(9):810–22. doi: 10.1038/s43016-023-00843-5 (PMC10513931; doi:10.1038/s43016-023-00843-5)
Supplement: Supplementary file 3 — An excel file with five tabs containing source data. [file 43016_2023_843_MOESM3_ESM.xlsx]

## Sheet: EF by consumption categories
All results expressed in global hectares (gha)
Country_name	country_code	year	fd_category		crop_land	grazing_land	forest_land	fishing_ground	built_up_land	carbon	total
Austria	11	2004	1	Food	4630745	859113	347277	224132	119587	1972567	8153420
Austria	11	2004	1	Goods	1002498	294273	1597451	40910	238187	3355090	6528408
Austria	11	2004	1	Housing	88507	25897	2255599	12000	142230	6013623	8537857
Austria	11	2004	1	Personal Transportation	168665	56910	488751	28760	186843	8725704	9655633
Austria	11	2004	1	Services	1365865	244685	901397	114330	279314	3671909	6577500
Austria	11	2007	1	Food	4375977	803940	372987	219611	107758	1992138	7872410
Austria	11	2007	1	Goods	938273	295169	1657414	37417	211081	3336291	6475645
Austria	11	2007	1	Housing	86888	23527	2670149	10297	129154	5254051	8174067
Austria	11	2007	1	Personal Transportation	164529	49484	492976	22624	169782	8789246	9688641
Austria	11	2007	1	Services	1341586	225482	942362	104669	237173	3624404	6475675
Austria	11	2011	1	Food	4776769	759484	319072	210711	116065	1904909	8087010
Austria	11	2011	1	Goods	900970	257103	1459027	33187	207944	3108791	5967022
Austria	11	2011	1	Housing	82372	18723	2397438	8169	130693	5259434	7896828
Austria	11	2011	1	Personal Transportation	151538	36524	474503	16719	165694	8605472	9450449
Austria	11	2011	1	Services	1519617	196410	799316	95352	239638	3180148	6030480
Austria	11	2014	1	Food	4874434	749725	323370	221989	117039	1871953	8158509
Austria	11	2014	1	Goods	959974	308564	1404162	42423	251742	3285752	6252616
Austria	11	2014	1	Housing	84811	16431	2255293	7741	134883	4278112	6777272
Austria	11	2014	1	Personal Transportation	145189	31906	471141	16520	168016	8168269	9001041
Austria	11	2014	1	Services	1670987	190020	794223	95991	253970	3239768	6244960
Bulgaria	27	2004	1	Food	4086624	916961	193449	52878	100430	925866	6276208
Bulgaria	27	2004	1	Goods	919750	104746	247408	6622	74821	870851	2224198
Bulgaria	27	2004	1	Housing	45548	7929	681754	1921	78270	2219361	3034784
Bulgaria	27	2004	1	Personal Transportation	53214	10746	129010	3209	56379	2758349	3010907
Bulgaria	27	2004	1	Services	606159	61416	177169	27011	132607	794573	1798935
Bulgaria	27	2007	1	Food	2637400	461729	205201	54424	70682	1263815	4693250
Bulgaria	27	2007	1	Goods	371826	118776	319995	7708	59620	1105465	1983391
Bulgaria	27	2007	1	Housing	24929	7373	860878	1957	53547	2468270	3416952
Bulgaria	27	2007	1	Personal Transportation	41631	13227	181507	3396	47800	3840929	4128489
Bulgaria	27	2007	1	Services	338645	45628	237854	22189	101046	1209176	1954537
Bulgaria	27	2011	1	Food	2448010	479085	190220	56426	195378	1276690	4645808
Bulgaria	27	2011	1	Goods	361461	52628	316486	6334	72733	959162	1768803
Bulgaria	27	2011	1	Housing	23128	4663	767113	1725	63450	2189889	3049968
Bulgaria	27	2011	1	Personal Transportation	35555	8212	161003	2404	52700	3518876	3778750
Bulgaria	27	2011	1	Services	336453	35939	218047	16462	135628	1112281	1854810
Bulgaria	27	2014	1	Food	2367032	409724	160419	72526	120702	1103259	4233662
Bulgaria	27	2014	1	Goods	304559	24188	298379	6864	82767	854204	1570962
Bulgaria	27	2014	1	Housing	24247	3918	662819	1617	92272	1688753	2473625
Bulgaria	27	2014	1	Personal Transportation	40026	7541	150320	2470	72176	3368506	3641039
Bulgaria	27	2014	1	Services	400165	25533	195510	15400	173577	969476	1779661
Cyprus	50	2004	1	Food	883109	64986	54055	90754	12235	292409	1397548
Cyprus	50	2004	1	Goods	115788	48998	60419	11792	22567	382256	641820
Cyprus	50	2004	1	Housing	10474	2425	38991	2893	10891	601010	666684
Cyprus	50	2004	1	Personal Transportation	22789	6410	34420	4539	18144	896640	982940
Cyprus	50	2004	1	Services	268286	15332	57619	113693	17455	375847	848231
Cyprus	50	2007	1	Food	734548	57600	63788	41599	12689	327089	1237312
Cyprus	50	2007	1	Goods	113287	41752	63180	7598	20852	415936	662604
Cyprus	50	2007	1	Housing	11458	2813	47642	1568	12308	744392	820182
Cyprus	50	2007	1	Personal Transportation	24201	6865	37190	3099	20373	1050836	1142564
Cyprus	50	2007	1	Services	227479	14147	66748	29419	17592	438519	793904
Cyprus	50	2011	1	Food	946032	54344	60140	33115	19095	435380	1548105
Cyprus	50	2011	1	Goods	80179	20558	35751	4779	15027	284594	440887
Cyprus	50	2011	1	Housing	8199	1526	20239	1076	10252	612719	654010
Cyprus	50	2011	1	Personal Transportation	14488	3411	21568	1732	13330	889239	943767
Cyprus	50	2011	1	Services	145495	8674	29268	13175	14155	300368	511135
Cyprus	50	2014	1	Food	644139	41848	46220	32232	11342	247801	1023581
Cyprus	50	2014	1	Goods	70942	12946	38251	5023	14264	252892	394319
Cyprus	50	2014	1	Housing	7265	1224	26865	1061	7859	451521	495796
Cyprus	50	2014	1	Personal Transportation	13166	2433	20299	1735	12205	809397	859234
Cyprus	50	2014	1	Services	179288	8535	40711	19175	15319	318569	581596
Denmark	54	2004	1	Food	4430938	438943	287849	1981527	90975	1552763	8782994
Denmark	54	2004	1	Goods	1085327	265469	825540	315518	218177	3068391	5778421
Denmark	54	2004	1	Housing	118515	30040	843058	42507	135553	5963942	7133615
Denmark	54	2004	1	Personal Transportation	122796	47954	303890	30611	131983	4486623	5123856
Denmark	54	2004	1	Services	1227305	185395	576433	612688	257752	3575376	6434948
Denmark	54	2007	1	Food	4410294	411702	315827	1585609	85634	1582830	8391896
Denmark	54	2007	1	Goods	1250888	331049	920582	248684	228248	3564078	6543530
Denmark	54	2007	1	Housing	120544	27616	935348	33142	131005	5643278	6890933
Denmark	54	2007	1	Personal Transportation	148430	50858	334534	26819	137361	4808793	5506795
Denmark	54	2007	1	Services	1214787	155291	549878	493801	225772	3441403	6080932
Denmark	54	2011	1	Food	2965262	337270	251003	1063868	89585	1343793	6050781
Denmark	54	2011	1	Goods	1003370	243941	730338	158004	216158	3257166	5608976
Denmark	54	2011	1	Housing	94506	19807	815100	24777	119190	4629041	5702420
Denmark	54	2011	1	Personal Transportation	99037	25860	261939	16993	88430	3796542	4288801
Denmark	54	2011	1	Services	899386	114711	449823	326274	192263	2879954	4862410
Denmark	54	2014	1	Food	3847635	289790	286749	1295823	85218	1277579	7082794
Denmark	54	2014	1	Goods	1049975	158454	740639	158922	225098	2987971	5321057
Denmark	54	2014	1	Housing	97046	13754	826843	27054	133825	3525318	4623840
Denmark	54	2014	1	Personal Transportation	90588	16983	263033	17533	93478	3387247	3868861
Denmark	54	2014	1	Services	1041451	90007	458402	374088	213127	2610750	4787824
Estonia	63	2004	1	Food	829028	95796	75644	267552	15795	458889	1742704
Estonia	63	2004	1	Goods	103903	21602	124110	6942	12652	285434	554642
Estonia	63	2004	1	Housing	7923	1677	184687	1674	7846	530345	734151
Estonia	63	2004	1	Personal Transportation	8361	2234	34596	1699	6935	602357	656182
Estonia	63	2004	1	Services	158001	17229	97379	57129	13148	388960	731845
Estonia	63	2007	1	Food	827236	98525	98120	290990	22062	557414	1894346
Estonia	63	2007	1	Goods	177834	38854	148508	10670	20009	450388	846263
Estonia	63	2007	1	Housing	10614	2363	197547	1672	11303	632368	855867
Estonia	63	2007	1	Personal Transportation	12336	3636	52275	1942	11435	864505	946128
Estonia	63	2007	1	Services	147086	18739	132568	60728	19182	583983	962286
Estonia	63	2011	1	Food	829534	84264	75864	302392	19678	437471	1749202
Estonia	63	2011	1	Goods	265748	50872	135048	16250	18057	361761	847735
Estonia	63	2011	1	Housing	12054	2078	185899	1548	9109	530206	740894
Estonia	63	2011	1	Personal Transportation	8109	1915	30746	1130	5901	643622	691423
Estonia	63	2011	1	Services	110941	12142	58704	49922	11571	337941	581220
Estonia	63	2014	1	Food	798203	82870	96377	348682	21627	435555	1783313
Estonia	63	2014	1	Goods	179966	22852	136162	10587	18796	349059	717421
Estonia	63	2014	1	Housing	9421	1373	290613	1625	10613	388340	701986
Estonia	63	2014	1	Personal Transportation	8946	1709	52222	1571	8367	768709	841524
Estonia	63	2014	1	Services	128761	14300	102706	61844	17680	431239	756530
Finland	67	2004	1	Food	2937785	385750	804110	1114317	83231	1726823	7052017
Finland	67	2004	1	Goods	460397	208617	1749360	49245	159218	2715307	5342144
Finland	67	2004	1	Housing	74744	16550	4360849	21313	77453	4853007	9403916
Finland	67	2004	1	Personal Transportation	119909	38796	578389	27551	104264	4805470	5674379
Finland	67	2004	1	Services	1039973	112578	1826499	448159	200369	3564350	7191929
Finland	67	2007	1	Food	2955696	386023	766159	1072783	85597	1755414	7021671
Finland	67	2007	1	Goods	613767	225126	1841422	47267	178421	3174683	6080685
Finland	67	2007	1	Housing	83220	16441	4374589	18298	85911	5016305	9594764
Finland	67	2007	1	Personal Transportation	137075	41690	556444	23460	105836	4837455	5701960
Finland	67	2007	1	Services	1120316	96857	1712489	394549	198780	3472743	6995734
Finland	67	2011	1	Food	3125741	281336	879982	867247	95663	2127078	7377047
Finland	67	2011	1	Goods	710805	202522	1746488	42815	150908	2906497	5760034
Finland	67	2011	1	Housing	92637	14401	4419475	16517	71135	4396342	9010507
Finland	67	2011	1	Personal Transportation	132126	29828	502738	18709	85416	4130517	4899334
Finland	67	2011	1	Services	901436	83473	1464920	325991	157949	2975428	5909196
Finland	67	2014	1	Food	2911778	287345	741496	1045609	81726	1446760	6514713
Finland	67	2014	1	Goods	462353	100276	1757704	39629	129672	2115034	4604667
Finland	67	2014	1	Housing	70208	9063	4955990	17588	74071	3542346	8669266
Finland	67	2014	1	Personal Transportation	97781	16610	532776	19354	85928	3704846	4457295
Finland	67	2014	1	Services	897810	59804	1682060	398441	164187	2587929	5790230
France	68	2004	1	Food	39523697	9791527	2872260	8932674	1377070	16002382	78499609
France	68	2004	1	Goods	6613721	2767427	5923999	654639	1551439	17541825	35053051
France	68	2004	1	Housing	563012	186800	11044469	170522	620081	32992186	45577069
France	68	2004	1	Personal Transportation	1289174	481948	2915096	242965	1478660	53941177	60349020
France	68	2004	1	Services	6892671	1547963	3719199	3746710	2215699	18938169	37060412
France	68	2007	1	Food	40648815	8920882	2729023	6763132	1227786	15458401	75748039
France	68	2007	1	Goods	7111856	2068465	5807735	525914	1461585	19222334	36197888
France	68	2007	1	Housing	633591	180692	11163938	137712	630859	29937166	42683959
France	68	2007	1	Personal Transportation	1375924	459211	2844420	196936	1426452	55518422	61821365
France	68	2007	1	Services	7492750	1355484	3561279	2787466	2016337	19323378	36536694
France	68	2011	1	Food	28327253	7279544	2112588	6473752	1446171	13423876	59063184
France	68	2011	1	Goods	5470326	1817928	4649045	490833	1410015	18149754	31987901
France	68	2011	1	Housing	523906	138829	9874621	114173	602269	26958345	38212142
France	68	2011	1	Personal Transportation	1160947	332627	2659958	147180	1330956	49605678	55237345
France	68	2011	1	Services	5413500	1061341	3012371	2504573	1950753	17152046	31094585
France	68	2014	1	Food	36062580	8198890	1973460	7178769	1306802	12136234	66856735
France	68	2014	1	Goods	5733867	1217434	4208015	543765	1431487	16513744	29648313
France	68	2014	1	Housing	532228	122306	9236655	127578	626169	23607804	34252740
France	68	2014	1	Personal Transportation	1035434	241516	2383637	141847	1374181	47209193	52385807
France	68	2014	1	Services	6452805	1112761	2760364	2891312	2086273	15696258	30999772
Germany	79	2004	1	Food	68914606	8013290	3430594	7526185	1654565	29195827	118735067
Germany	79	2004	1	Goods	9361292	4086180	11477645	604195	2768615	40844322	69142248
Germany	79	2004	1	Housing	1096735	359824	15507393	198128	1337094	80505407	99004582
Germany	79	2004	1	Personal Transportation	1850651	736333	4543808	359660	1998571	86119997	95609019
Germany	79	2004	1	Services	7774190	1879129	5929972	1441236	2698750	42701301	62424576
Germany	79	2007	1	Food	61214971	7063548	3308534	5944452	1381724	26986848	105900078
Germany	79	2007	1	Goods	10263980	3965815	10887243	512013	2516818	41484171	69630040
Germany	79	2007	1	Housing	1095784	317888	17128590	160522	1181108	70055829	89939719
Germany	79	2007	1	Personal Transportation	1757335	631537	4035902	262777	1676069	81488595	89852216
Germany	79	2007	1	Services	7219868	1504761	5399872	1129933	2162542	38150578	55567555
Germany	79	2011	1	Food	50386748	5796551	2633736	5771802	1269401	23710531	89568769
Germany	79	2011	1	Goods	11673565	4103007	9444002	507476	2653804	42850634	71232488
Germany	79	2011	1	Housing	966754	239751	14221976	124946	1031744	61673587	78258758
Germany	79	2011	1	Personal Transportation	1568910	462774	4014658	187380	1555989	77425345	85215057
Germany	79	2011	1	Services	6474968	1249410	4477884	992961	1867402	35065610	50128233
Germany	79	2014	1	Food	58050503	5832410	2664203	6256568	1365098	24131631	98300413
Germany	79	2014	1	Goods	9850531	2295019	8912840	514282	2554922	37773483	61901077
Germany	79	2014	1	Housing	924032	170613	13699071	125321	1105766	52307245	68332049
Germany	79	2014	1	Personal Transportation	1353670	303484	3884232	180720	1646240	75204218	82572564
Germany	79	2014	1	Services	6897851	1035689	4322827	1042901	2075471	31865175	47239913
Greece	84	2004	1	Food	11968821	1516143	368550	1223854	150799	4256442	19484608
Greece	84	2004	1	Goods	1467833	354984	611744	38241	160260	3235895	5868957
Greece	84	2004	1	Housing	78112	18613	864732	7153	48861	8101194	9118666
Greece	84	2004	1	Personal Transportation	217901	68666	356826	25910	205071	12192110	13066484
Greece	84	2004	1	Services	1888436	293636	505279	169879	255081	5493360	8605671
Greece	84	2007	1	Food	11474143	1406815	393361	1057473	143367	4288917	18764076
Greece	84	2007	1	Goods	1330605	392234	630476	39545	168302	3670106	6231268
Greece	84	2007	1	Housing	79566	19752	981454	6714	53436	8002306	9143229
Greece	84	2007	1	Personal Transportation	214379	68767	352391	21505	201089	13639910	14498041
Greece	84	2007	1	Services	1733838	265353	515942	144764	243744	5817901	8721541
Greece	84	2011	1	Food	11474300	1112602	242543	629311	148870	3628823	17236449
Greece	84	2011	1	Goods	876147	274754	385605	24798	131859	2779067	4472230
Greece	84	2011	1	Housing	84237	22271	607939	6458	66478	9044652	9832035
Greece	84	2011	1	Personal Transportation	131317	43294	221230	14250	165983	13489727	14065802
Greece	84	2011	1	Services	1589087	314417	303985	78035	226901	4456462	6968887
Greece	84	2014	1	Food	9963312	1074052	237250	628326	139570	2925671	14968180
Greece	84	2014	1	Goods	727540	132341	327236	23577	122649	2239209	3572552
Greece	84	2014	1	Housing	73847	14019	650824	6078	57890	5513751	6316407
Greece	84	2014	1	Personal Transportation	106622	27448	202951	13597	140225	10401392	10892234
Greece	84	2014	1	Services	1331882	167908	303273	81726	255668	3977188	6117645
Hungary	97	2004	1	Food	6317368	187196	204862	75871	125866	1416442	8327605
Hungary	97	2004	1	Goods	1739477	228456	525311	18282	150145	1854043	4515715
Hungary	97	2004	1	Housing	109715	12639	968466	5850	167366	6630120	7894157
Hungary	97	2004	1	Personal Transportation	84421	18964	152459	7963	101351	3872271	4237430
Hungary	97	2004	1	Services	1848447	70509	587329	41536	245784	1802359	4595964
Hungary	97	2007	1	Food	3336682	152501	193070	66531	91857	1359667	5200308
Hungary	97	2007	1	Goods	531829	120132	427230	15931	95961	1543399	2734483
Hungary	97	2007	1	Housing	64543	10638	986572	4636	123947	5815656	7005993
Hungary	97	2007	1	Personal Transportation	66886	17572	157761	6572	84549	4191299	4524638
Hungary	97	2007	1	Services	912863	51996	531542	34426	177647	1789000	3497474
Hungary	97	2011	1	Food	2567918	158378	159860	68601	95750	1129314	4179822
Hungary	97	2011	1	Goods	436853	68535	311705	13425	84058	1159574	2074149
Hungary	97	2011	1	Housing	52999	7613	978665	4076	138486	5393697	6575535
Hungary	97	2011	1	Personal Transportation	48011	9563	114830	4145	69682	3449649	3695881
Hungary	97	2011	1	Services	893213	51798	440173	31236	192066	1476661	3085146
Hungary	97	2014	1	Food	4074817	141790	155910	65876	109631	1078955	5626979
Hungary	97	2014	1	Goods	624311	51433	324216	14099	92997	1036294	2143350
Hungary	97	2014	1	Housing	59265	4683	910537	3659	145752	4083126	5207022
Hungary	97	2014	1	Personal Transportation	57079	7466	116635	4233	81365	3285493	3552271
Hungary	97	2014	1	Services	1330858	38156	417177	26424	217736	1259228	3289578
Croatia	98	2004	1	Food	2382035	223118	230096	125126	39221	845835	3845431
Croatia	98	2004	1	Goods	306331	116047	429236	7606	51300	899368	1809887
Croatia	98	2004	1	Housing	40245	5701	413963	1945	18618	2928459	3408931
Croatia	98	2004	1	Personal Transportation	67477	10947	73359	2752	23233	1412110	1589876
Croatia	98	2004	1	Services	361695	36680	125756	25058	42791	781415	1373395
Croatia	98	2007	1	Food	1975947	314193	291375	168039	40182	1043483	3833218
Croatia	98	2007	1	Goods	584134	286402	557569	15103	88803	1654363	3186374
Croatia	98	2007	1	Housing	37450	7868	526828	2046	18774	3217713	3810679
Croatia	98	2007	1	Personal Transportation	64195	16057	88720	3124	26101	1706886	1905084
Croatia	98	2007	1	Services	314810	47923	159616	31387	46400	1046719	1646855
Croatia	98	2011	1	Food	2117068	270427	256755	155584	50443	870424	3720700
Croatia	98	2011	1	Goods	422546	202719	500997	14862	61531	1095910	2298564
Croatia	98	2011	1	Housing	42255	7617	576131	1763	18760	2525364	3171889
Croatia	98	2011	1	Personal Transportation	55941	11614	73853	2219	20306	1465966	1629898
Croatia	98	2011	1	Services	326462	52967	134200	31888	39300	804012	1388829
Croatia	98	2014	1	Food	1914540	196529	227222	153742	38570	707275	3237879
Croatia	98	2014	1	Goods	219028	47758	427139	8152	40515	664529	1407121
Croatia	98	2014	1	Housing	31331	4417	493559	1733	17786	1793396	2342222
Croatia	98	2014	1	Personal Transportation	39183	6101	65798	1871	20747	1264333	1398032
Croatia	98	2014	1	Services	293153	27284	121142	27908	40147	622200	1131833
Ireland	104	2004	1	Food	1161927	234243	92987	459384	45629	847671	2841842
Ireland	104	2004	1	Goods	381161	219545	290865	47375	116449	1672431	2727825
Ireland	104	2004	1	Housing	37315	30168	162149	11527	40957	3416068	3698184
Ireland	104	2004	1	Personal Transportation	108990	78992	145062	27817	94322	4963820	5419002
Ireland	104	2004	1	Services	1900610	743934	715170	1082526	284464	3342233	8068936
Ireland	104	2007	1	Food	1169000	232903	109213	540455	44286	968550	3064406
Ireland	104	2007	1	Goods	466547	222333	350577	47510	124822	2167858	3379648
Ireland	104	2007	1	Housing	46482	26893	202714	11114	42892	3293112	3623207
Ireland	104	2007	1	Personal Transportation	132951	70101	170801	27139	98429	6239509	6738930
Ireland	104	2007	1	Services	2483627	707144	532808	959565	260374	3950624	8894142
Ireland	104	2011	1	Food	1152032	149195	67508	341119	53713	730265	2493831
Ireland	104	2011	1	Goods	354648	124278	146280	25943	96518	1357629	2105296
Ireland	104	2011	1	Housing	38146	14803	111645	7682	34309	3172129	3378712
Ireland	104	2011	1	Personal Transportation	86209	31399	97330	14945	64227	4526959	4821069
Ireland	104	2011	1	Services	1727633	344202	330711	556725	173463	2680135	5812868
Ireland	104	2014	1	Food	1065331	203641	72803	539986	37526	714285	2633573
Ireland	104	2014	1	Goods	320290	84526	159414	26483	74539	1146758	1812009
Ireland	104	2014	1	Housing	37098	21448	120275	7441	44920	2781129	3012311
Ireland	104	2014	1	Personal Transportation	85746	44466	109752	14471	77437	4734938	5066810
Ireland	104	2014	1	Services	1496126	464645	307998	506579	176930	2557600	5509878
Italy	106	2004	1	Food	45128654	6667209	2052183	5419276	791113	19736999	79795433
Italy	106	2004	1	Goods	6187242	3609141	4108962	331212	1176168	22904698	38317423
Italy	106	2004	1	Housing	462851	161312	2621477	54065	442130	35446539	39188373
Italy	106	2004	1	Personal Transportation	1414647	462983	2591405	176363	1100854	62007636	67753887
Italy	106	2004	1	Services	10078476	1339178	3531181	1078844	1049565	23853318	40930561
Italy	106	2007	1	Food	37291819	6433946	1971975	4810677	712262	18768108	69988786
Italy	106	2007	1	Goods	6447504	3606634	4027478	314081	1143312	24255949	39794957
Italy	106	2007	1	Housing	453804	142005	2786325	48972	416245	29527394	33374744
Italy	106	2007	1	Personal Transportation	1366604	420230	2520247	144585	1013456	61184778	66649899
Italy	106	2007	1	Services	8557328	1195893	3433937	952794	934511	23661352	38735815
Italy	106	2011	1	Food	32737263	6436340	1770323	4832027	782506	16163455	62721913
Italy	106	2011	1	Goods	6762004	4702815	3615771	278299	1110250	22818381	39287520
Italy	106	2011	1	Housing	422518	114763	2617474	38658	350079	28925447	32468939
Italy	106	2011	1	Personal Transportation	1164289	282496	2120757	102051	891376	53581732	58142701
Italy	106	2011	1	Services	9061489	1284912	3072160	904148	904402	22206450	37433561
Italy	106	2014	1	Food	35162842	4739718	1615542	4524955	654864	13999309	60697230
Italy	106	2014	1	Goods	5419867	1008147	3081370	254238	947649	17467600	28178871
Italy	106	2014	1	Housing	368004	67741	2471979	35119	324535	21385528	24652905
Italy	106	2014	1	Personal Transportation	982478	175433	1852024	91850	804807	48241646	52148238
Italy	106	2014	1	Services	8334472	693289	2700969	836829	812972	17797195	31175726
Latvia	119	2004	1	Food	1385689	232837	138006	416699	16636	401624	2591491
Latvia	119	2004	1	Goods	338393	55406	339870	11893	20748	483665	1249975
Latvia	119	2004	1	Housing	15771	3975	1139050	3836	10219	487884	1660735
Latvia	119	2004	1	Personal Transportation	11917	3908	67068	2519	8870	743012	837293
Latvia	119	2004	1	Services	121736	32303	201290	53891	17754	388654	815628
Latvia	119	2007	1	Food	1778598	196111	164335	362717	20861	510036	3032657
Latvia	119	2007	1	Goods	171349	58637	560293	12247	24494	531798	1358818
Latvia	119	2007	1	Housing	21875	4129	1374488	2999	14311	566304	1984105
Latvia	119	2007	1	Personal Transportation	21294	6036	109227	2875	15262	1089524	1244217
Latvia	119	2007	1	Services	181638	30754	294234	48782	27217	552633	1135258
Latvia	119	2011	1	Food	1614942	199298	463334	256422	28616	613324	3175936
Latvia	119	2011	1	Goods	274494	75129	324885	10432	23808	519883	1228630
Latvia	119	2011	1	Housing	13654	3314	861577	1885	10174	433740	1324344
Latvia	119	2011	1	Personal Transportation	13517	3929	55171	1376	8306	727936	810234
Latvia	119	2011	1	Services	87790	20124	140680	17207	17172	311737	594709
Latvia	119	2014	1	Food	1957244	183431	150822	453795	23798	470498	3239587
Latvia	119	2014	1	Goods	178459	22549	405998	17054	21565	417727	1063351
Latvia	119	2014	1	Housing	14071	2455	1297057	2888	12234	380645	1709350
Latvia	119	2014	1	Personal Transportation	13422	2310	87587	2196	9719	793038	908272
Latvia	119	2014	1	Services	128324	23023	245345	50944	27460	429533	904629
Lithuania	126	2004	1	Food	2554934	284049	218224	664296	39045	743867	4504413
Lithuania	126	2004	1	Goods	128117	64238	320119	10539	35291	636933	1195237
Lithuania	126	2004	1	Housing	14063	3863	939976	3948	16103	1194233	2172187
Lithuania	126	2004	1	Personal Transportation	23269	6517	75873	3800	26551	1296336	1432346
Lithuania	126	2004	1	Services	183534	34039	164480	95376	43246	440968	961642
Lithuania	126	2007	1	Food	2899557	225389	241985	599633	44967	938270	4949801
Lithuania	126	2007	1	Goods	186528	70842	395258	12530	43097	813120	1521373
Lithuania	126	2007	1	Housing	16501	4116	1055301	3145	18980	1553660	2651702
Lithuania	126	2007	1	Personal Transportation	34840	9452	111976	4176	35699	1710943	1907086
Lithuania	126	2007	1	Services	197895	27941	202013	89964	51397	561878	1131089
Lithuania	126	2011	1	Food	3764195	235659	358430	519585	77824	1165203	6120897
Lithuania	126	2011	1	Goods	202657	79898	323564	12113	39195	708458	1365884
Lithuania	126	2011	1	Housing	19068	3815	967549	3385	16225	1613606	2623648
Lithuania	126	2011	1	Personal Transportation	31928	6416	88538	3276	23831	1399528	1553518
Lithuania	126	2011	1	Services	260648	35115	186511	83773	36188	506997	1109231
Lithuania	126	2014	1	Food	2673456	215939	247370	841720	52529	859450	4890464
Lithuania	126	2014	1	Goods	179493	43287	415022	14558	44315	692840	1389516
Lithuania	126	2014	1	Housing	14452	2639	1047092	3615	19867	1386657	2474321
Lithuania	126	2014	1	Personal Transportation	23994	4275	100235	3426	29374	1471562	1632866
Lithuania	126	2014	1	Services	141630	21851	194218	112248	55537	518576	1044060
Malta	134	2004	1	Food	133423	84241	10085	35716	4523	96286	364274
Malta	134	2004	1	Goods	27653	11160	15040	2757	6495	111655	174759
Malta	134	2004	1	Housing	3455	951	8742	541	5330	295015	314034
Malta	134	2004	1	Personal Transportation	5890	1740	8771	894	5063	183582	205938
Malta	134	2004	1	Services	57021	9019	14770	22730	6932	119834	230306
Malta	134	2007	1	Food	149142	28961	12201	41945	4843	112223	349314
Malta	134	2007	1	Goods	35437	12592	18472	3136	7664	159766	237068
Malta	134	2007	1	Housing	5178	1280	14284	752	5124	324459	351076
Malta	134	2007	1	Personal Transportation	7897	2059	12745	1001	5742	236501	265945
Malta	134	2007	1	Services	68623	6847	20698	28041	8336	172516	305061
Malta	134	2011	1	Food	229041	26121	32184	25871	17789	412804	743808
Malta	134	2011	1	Goods	161615	43688	40656	6032	27374	548474	827839
Malta	134	2011	1	Housing	6564	2104	13340	581	6262	340949	369800
Malta	134	2011	1	Personal Transportation	13808	5149	23577	1233	11590	393950	449308
Malta	134	2011	1	Services	42619	4902	15569	10510	8364	178481	260443
Malta	134	2014	1	Food	166780	26347	11740	45601	6326	141865	398659
Malta	134	2014	1	Goods	90574	51924	27507	6092	18860	327855	522811
Malta	134	2014	1	Housing	6484	1399	13686	808	5744	283975	312097
Malta	134	2014	1	Personal Transportation	12788	3133	21326	1255	11739	369515	419754
Malta	134	2014	1	Services	79747	6923	21141	31744	11877	242252	393683
Netherlands	150	2004	1	Food	11529124	2163751	728304	1075584	287387	4998906	20783056
Netherlands	150	2004	1	Goods	2758139	1122856	1631539	133026	587963	7991291	14224813
Netherlands	150	2004	1	Housing	449022	94176	1469982	52053	198339	13228841	15492412
Netherlands	150	2004	1	Personal Transportation	490080	162260	745973	67440	303419	16281157	18050329
Netherlands	150	2004	1	Services	4488385	609246	1617870	495093	576180	9111702	16898476
Netherlands	150	2007	1	Food	10750970	1938668	690545	1006383	265139	4925603	19577308
Netherlands	150	2007	1	Goods	3007605	1095109	1568590	131642	559287	8781861	15144092
Netherlands	150	2007	1	Housing	466407	85894	1463171	50359	202385	12877641	15145857
Netherlands	150	2007	1	Personal Transportation	455114	127618	669528	51772	265165	16241891	17811088
Netherlands	150	2007	1	Services	3828348	479416	1426802	434941	479810	8706577	15355893
Netherlands	150	2011	1	Food	8787926	1482456	588320	885243	275271	4589346	16608561
Netherlands	150	2011	1	Goods	2740272	737674	1276666	118475	540667	8603509	14017262
Netherlands	150	2011	1	Housing	348654	56010	816952	35957	165834	11983106	13406513
Netherlands	150	2011	1	Personal Transportation	375101	88153	610647	38434	248129	15361089	16721553
Netherlands	150	2011	1	Services	2867678	343874	962752	346322	414074	7418112	12352812
Netherlands	150	2014	1	Food	8765691	1512946	541453	966723	257282	4061010	16105105
Netherlands	150	2014	1	Goods	2317146	476262	1140738	110908	502374	7261709	11809137
Netherlands	150	2014	1	Housing	316498	42460	750027	34840	145260	9950843	11239928
Netherlands	150	2014	1	Personal Transportation	308178	56899	512766	34795	222552	13569743	14704933
Netherlands	150	2014	1	Services	2875874	313037	888699	372046	402847	6485785	11338288
Czech Republic	167	2004	1	Food	8472839	636291	223498	148167	116563	1998950	11596307
Czech Republic	167	2004	1	Goods	565041	165515	516274	18688	113230	1716233	3094983
Czech Republic	167	2004	1	Housing	89491	18805	855561	6052	105194	10639586	11714689
Czech Republic	167	2004	1	Personal Transportation	99765	22883	198990	7139	83581	4818267	5230625
Czech Republic	167	2004	1	Services	1415631	180562	707408	31202	246941	3117558	5699301
Czech Republic	167	2007	1	Food	6211627	601519	252820	166979	103545	1917916	9254406
Czech Republic	167	2007	1	Goods	490092	170418	547753	20426	104544	1794573	3127807
Czech Republic	167	2007	1	Housing	77308	19949	969324	5935	111116	10182438	11366070
Czech Republic	167	2007	1	Personal Transportation	85116	23594	226627	6994	79642	5268369	5690342
Czech Republic	167	2007	1	Services	1022589	195450	813184	30033	231291	3236562	5529109
Czech Republic	167	2011	1	Food	7909156	547534	325258	201120	232150	2295388	11510605
Czech Republic	167	2011	1	Goods	599391	173903	484553	21782	106563	1848026	3234217
Czech Republic	167	2011	1	Housing	142940	23517	771356	6372	96883	9242268	10283336
Czech Republic	167	2011	1	Personal Transportation	102925	17548	184987	4909	63813	4446514	4820696
Czech Republic	167	2011	1	Services	1235579	162838	584450	23097	170635	2661422	4838020
Czech Republic	167	2014	1	Food	5262404	340953	224781	300399	121865	1584877	7835279
Czech Republic	167	2014	1	Goods	464360	51037	447104	26044	115848	1480938	2585331
Czech Republic	167	2014	1	Housing	78818	10589	784053	5777	142741	8255147	9277125
Czech Republic	167	2014	1	Personal Transportation	79613	10342	202238	5508	93959	4383091	4774750
Czech Republic	167	2014	1	Services	1037252	53109	636005	33540	274689	2698552	4733147
Poland	173	2004	1	Food	29673285	1855170	880684	1405559	313580	7398342	41526620
Poland	173	2004	1	Goods	1187825	478362	1746665	87398	309381	6147268	9956899
Poland	173	2004	1	Housing	253420	53109	5465939	29138	282098	29835423	35919127
Poland	173	2004	1	Personal Transportation	218890	60365	781445	27473	220174	13223351	14531698
Poland	173	2004	1	Services	2677136	219915	1779162	329460	531759	9118275	14655706
Poland	173	2007	1	Food	28175046	1763490	1066254	1657366	319809	8184829	41166795
Poland	173	2007	1	Goods	1487221	502983	2111291	103752	353043	7630700	12188989
Poland	173	2007	1	Housing	294662	62914	6559033	30983	302898	29779282	37029771
Poland	173	2007	1	Personal Transportation	260185	67677	953847	27896	245720	16546688	18102013
Poland	173	2007	1	Services	2823112	223758	2181441	357652	549111	11665515	17800588
Poland	173	2011	1	Food	22239360	1642148	1113649	1791142	322616	7305114	34414029
Poland	173	2011	1	Goods	1644904	440627	2305289	103604	366272	7682171	12542865
Poland	173	2011	1	Housing	303236	50904	7909915	31206	295111	29197853	37788224
Poland	173	2011	1	Personal Transportation	250502	50334	1057507	24117	230951	17082318	18695729
Poland	173	2011	1	Services	2730269	204759	2572183	366003	508804	11725779	18107797
Poland	173	2014	1	Food	23214393	1648301	1157628	2266983	322260	6860559	35470123
Poland	173	2014	1	Goods	1526704	328598	2477533	132740	423538	7321058	12210171
Poland	173	2014	1	Housing	262752	41676	7701430	34328	295120	25529969	33865275
Poland	173	2014	1	Personal Transportation	222920	38287	1040140	25697	245064	15708962	17281070
Poland	173	2014	1	Services	2458359	179920	2480512	460285	546200	10053928	16179203
Portugal	174	2004	1	Food	6209001	917151	549487	2746310	89594	2389647	12901189
Portugal	174	2004	1	Goods	1163547	318731	959633	55452	120770	2540726	5158859
Portugal	174	2004	1	Housing	60909	13943	453243	10501	37153	3467972	4043721
Portugal	174	2004	1	Personal Transportation	167909	56598	521050	22640	110231	6393751	7272180
Portugal	174	2004	1	Services	2039273	230704	1117906	584158	142251	3539816	7654108
Portugal	174	2007	1	Food	5830874	911791	536879	2386868	91169	2441965	12199547
Portugal	174	2007	1	Goods	1077065	294907	895777	52930	122448	2826004	5269132
Portugal	174	2007	1	Housing	63219	13668	446439	10086	36654	3440911	4010977
Portugal	174	2007	1	Personal Transportation	171358	48467	502232	19337	108050	6566395	7415838
Portugal	174	2007	1	Services	2049081	205522	1071306	552350	136704	3732402	7747365
Portugal	174	2011	1	Food	6006411	790491	499105	3157012	100336	2210781	12764136
Portugal	174	2011	1	Goods	1036124	253738	744026	48649	114627	2352793	4549955
Portugal	174	2011	1	Housing	65646	12008	451762	10417	32461	2837305	3409598
Portugal	174	2011	1	Personal Transportation	140945	31359	429632	14050	87601	5629931	6333518
Portugal	174	2011	1	Services	1964745	182080	962060	541583	118789	3096703	6865958
Portugal	174	2014	1	Food	5413657	766385	482889	2688832	84263	1847698	11283724
Portugal	174	2014	1	Goods	855606	116801	709332	47378	97870	1923149	3750136
Portugal	174	2014	1	Housing	58174	9150	475198	9468	31864	2137758	2721611
Portugal	174	2014	1	Personal Transportation	117421	21716	417596	12937	89032	5326213	5984915
Portugal	174	2014	1	Services	1775322	139849	956110	499190	114310	2649245	6134026
Romania	183	2004	1	Food	17635537	1327862	405004	103162	400822	3297524	23169911
Romania	183	2004	1	Goods	4200475	560669	1401111	25685	286374	2937350	9411665
Romania	183	2004	1	Housing	152974	20577	3750302	5993	399116	9050856	13379818
Romania	183	2004	1	Personal Transportation	74261	15517	184633	4750	174982	4702160	5156302
Romania	183	2004	1	Services	705150	70436	257934	27701	416584	1593860	3071666
Romania	183	2007	1	Food	9055159	1450135	447414	137481	206204	3261070	14557462
Romania	183	2007	1	Goods	2069678	467056	1688333	28955	186302	3277714	7718037
Romania	183	2007	1	Housing	98993	21475	4329720	5771	185208	9124613	13765780
Romania	183	2007	1	Personal Transportation	77901	21428	266494	5412	112804	5877276	6361315
Romania	183	2007	1	Services	468412	89021	372549	27237	230097	2409160	3596475
Romania	183	2011	1	Food	8823404	1094006	412834	105942	381939	2894251	13712375
Romania	183	2011	1	Goods	1737311	263210	1618451	23486	231036	2741282	6614776
Romania	183	2011	1	Housing	92091	14565	3688147	4493	326440	7600522	11726258
Romania	183	2011	1	Personal Transportation	74921	15230	234092	4220	168442	5836750	6333654
Romania	183	2011	1	Services	460438	79398	329662	21506	424150	2346833	3661986
Romania	183	2014	1	Food	9930769	1473837	431020	144116	386432	2633589	14999763
Romania	183	2014	1	Goods	1366154	143479	1854381	24340	233196	2402694	6024243
Romania	183	2014	1	Housing	80065	10854	3642241	4642	330365	5818774	9886941
Romania	183	2014	1	Personal Transportation	67162	10671	247773	4541	177100	5570521	6077767
Romania	183	2014	1	Services	474733	78676	337506	23599	438915	1984468	3337897
Slovenia	198	2004	1	Food	1287589	148111	59052	38138	17627	394352	1944869
Slovenia	198	2004	1	Goods	159760	64312	316660	5792	25890	482176	1054590
Slovenia	198	2004	1	Housing	15599	3313	677460	1440	12243	1387397	2097452
Slovenia	198	2004	1	Personal Transportation	30522	9223	96168	3613	24240	1470822	1634588
Slovenia	198	2004	1	Services	179837	18520	94444	13628	22336	514140	842903
Slovenia	198	2007	1	Food	1125298	152928	64612	36317	17220	449066	1845442
Slovenia	198	2007	1	Goods	175689	65556	344351	7266	29639	616588	1239087
Slovenia	198	2007	1	Housing	15104	3527	716297	1304	11736	1251285	1999254
Slovenia	198	2007	1	Personal Transportation	34685	10535	110666	3508	26715	1676660	1862770
Slovenia	198	2007	1	Services	168202	18169	100400	12331	21202	565818	886121
Slovenia	198	2011	1	Food	1484964	162828	74860	34574	21598	502773	2281597
Slovenia	198	2011	1	Goods	217566	86462	310608	7981	35554	695833	1354003
Slovenia	198	2011	1	Housing	17969	3617	794443	1150	12479	1163481	1993139
Slovenia	198	2011	1	Personal Transportation	31780	8145	103908	2403	24984	1584676	1755895
Slovenia	198	2011	1	Services	187591	17585	95425	10979	21627	561321	894528
Slovenia	198	2014	1	Food	1216232	170053	64089	36917	18462	368825	1874579
Slovenia	198	2014	1	Goods	206015	63804	336189	8443	37009	574215	1225675
Slovenia	198	2014	1	Housing	16492	2450	961696	1108	11668	755621	1749036
Slovenia	198	2014	1	Personal Transportation	26822	5263	102902	2464	22329	1380320	1540100
Slovenia	198	2014	1	Services	199704	16299	97995	11395	21000	458436	804828
Slovakia	199	2004	1	Food	3760830	255287	193330	42219	50908	990974	5293549
Slovakia	199	2004	1	Goods	213348	76109	428442	8072	64288	1082432	1872692
Slovakia	199	2004	1	Housing	41381	8570	544186	3638	64269	2998556	3660600
Slovakia	199	2004	1	Personal Transportation	26120	6679	115424	2812	35801	2322817	2509653
Slovakia	199	2004	1	Services	338403	31256	769609	11049	132872	1411488	2694677
Slovakia	199	2007	1	Food	2870512	278888	212171	52653	47184	1014086	4475494
Slovakia	199	2007	1	Goods	255900	103757	470586	10804	70824	1273520	2185390
Slovakia	199	2007	1	Housing	40606	9999	600552	3907	57519	2543387	3255970
Slovakia	199	2007	1	Personal Transportation	27508	7707	131041	2838	32339	2703510	2904943
Slovakia	199	2007	1	Services	285971	31007	860492	10904	112559	1453415	2754347
Slovakia	199	2011	1	Food	3738943	163816	257344	61580	59760	1020298	5301740
Slovakia	199	2011	1	Goods	332283	92053	493013	11583	81500	1336648	2347080
Slovakia	199	2011	1	Housing	48648	7434	585430	3270	55067	2443911	3143759
Slovakia	199	2011	1	Personal Transportation	28193	5365	115892	2118	29048	2451679	2632294
Slovakia	199	2011	1	Services	456637	27590	818687	9079	116522	1356518	2785032
Slovakia	199	2014	1	Food	3190203	279006	209539	114370	66182	911709	4771009
Slovakia	199	2014	1	Goods	297070	59099	447611	14356	96622	1209765	2124523
Slovakia	199	2014	1	Housing	35784	5534	572595	3623	64691	1930323	2612550
Slovakia	199	2014	1	Personal Transportation	23633	3962	125490	2361	35162	2333987	2524593
Slovakia	199	2014	1	Services	272976	19665	812699	10604	135723	1116605	2368272
Spain	203	2004	1	Food	34194273	4959863	1898986	18079219	503835	10779092	70415267
Spain	203	2004	1	Goods	4130440	1880129	3066268	263405	705605	11122924	21168771
Spain	203	2004	1	Housing	308067	81792	2208753	60869	334519	9605504	12599503
Spain	203	2004	1	Personal Transportation	691506	238414	1515155	109351	547101	32875887	35977414
Spain	203	2004	1	Services	10906120	955307	2861506	2577683	652717	14135107	32088440
Spain	203	2007	1	Food	33552939	4756448	1877103	15222915	519165	11799063	67727633
Spain	203	2007	1	Goods	5153566	2017885	2863056	257987	803340	14067917	25163751
Spain	203	2007	1	Housing	360955	89391	2195520	56903	369807	9911397	12983972
Spain	203	2007	1	Personal Transportation	793953	246202	1521373	94291	580875	38036082	41272776
Spain	203	2007	1	Services	11614869	921042	2787587	2246474	673439	16007620	34251032
Spain	203	2011	1	Food	32198171	3802598	1449163	16312755	523393	9094987	63381067
Spain	203	2011	1	Goods	5067238	1626397	2080448	248103	830963	12791963	22645112
Spain	203	2011	1	Housing	367328	79413	1902976	65614	303102	8635155	11353587
Spain	203	2011	1	Personal Transportation	577855	148938	1135625	66737	448255	29046882	31424292
Spain	203	2011	1	Services	9942874	760574	2045247	2664063	602296	11763356	27778409
Spain	203	2014	1	Food	26959503	3755246	1224542	17209174	437316	7521202	57106983
Spain	203	2014	1	Goods	4368130	944600	1803399	243460	777146	10665667	18802402
Spain	203	2014	1	Housing	329299	66122	1848938	67950	278216	7482341	10072864
Spain	203	2014	1	Personal Transportation	491950	99665	1034275	64633	419212	25394563	27504298
Spain	203	2014	1	Services	8837853	705438	1862057	2754285	525167	10207706	24892506
Sweden	210	2004	1	Food	5886834	2201085	993070	1165041	150805	2411248	12808083
Sweden	210	2004	1	Goods	947555	384238	2347445	126425	238245	3229745	7273654
Sweden	210	2004	1	Housing	99469	31097	5558724	26816	105244	2923384	8744732
Sweden	210	2004	1	Personal Transportation	195178	69519	867117	52827	171674	7703034	9059349
Sweden	210	2004	1	Services	1170660	357567	2829754	847248	276258	3271901	8753387
Sweden	210	2007	1	Food	5828298	2104024	992046	928118	135036	2296984	12284506
Sweden	210	2007	1	Goods	1133598	414433	2384544	104349	239322	3635420	7911665
Sweden	210	2007	1	Housing	111547	30493	5798272	22047	143403	2678292	8784054
Sweden	210	2007	1	Personal Transportation	204460	66491	855653	41000	162113	7474684	8804402
Sweden	210	2007	1	Services	1201067	325932	2786420	616485	233123	3143185	8306213
Sweden	210	2011	1	Food	5207284	1883467	1010351	733669	148093	2305429	11288293
Sweden	210	2011	1	Goods	1156626	347199	2305707	81247	237083	3678417	7806279
Sweden	210	2011	1	Housing	103476	22863	6169814	17563	128394	2343012	8785121
Sweden	210	2011	1	Personal Transportation	186804	51232	888159	31623	148729	6897778	8204325
Sweden	210	2011	1	Services	1128056	287762	2947556	542995	215579	3057872	8179821
Sweden	210	2014	1	Food	5461298	1827040	1017559	787227	142009	1997259	11232392
Sweden	210	2014	1	Goods	974512	210353	2335451	85361	224432	3116017	6946125
Sweden	210	2014	1	Housing	84853	17464	5658747	16540	133974	1810979	7722556
Sweden	210	2014	1	Personal Transportation	160665	36573	876821	30933	156767	6242396	7504156
Sweden	210	2014	1	Services	1059285	264772	2921224	613177	230677	2642802	7731937
Belgium	255	2004	1	Food	10785155	1365671	814736	1943544	305950	4672171	19887226
Belgium	255	2004	1	Goods	2579266	1068645	1726303	156513	498602	6555976	12585305
Belgium	255	2004	1	Housing	173789	56021	1001411	28326	184788	9743587	11187922
Belgium	255	2004	1	Personal Transportation	448396	191189	1104336	61599	316316	10773039	12894875
Belgium	255	2004	1	Services	3573625	382172	1376369	544807	489958	6791224	13158155
Belgium	255	2007	1	Food	10133571	1099710	804157	1715760	287084	4643659	18683941
Belgium	255	2007	1	Goods	2947286	1023595	1679754	157321	506105	7571605	13885666
Belgium	255	2007	1	Housing	175961	49689	976600	22018	183341	7786577	9194186
Belgium	255	2007	1	Personal Transportation	455744	162982	953507	45088	303170	10420070	12340560
Belgium	255	2007	1	Services	3419339	328953	1356237	482398	445507	6884338	12916773
Belgium	255	2011	1	Food	10734444	921516	615341	1391762	290433	4261654	18215149
Belgium	255	2011	1	Goods	3235743	819875	1284682	128532	511490	7708950	13689272
Belgium	255	2011	1	Housing	199736	44399	817051	18439	168123	7063245	8310993
Belgium	255	2011	1	Personal Transportation	460188	126376	1023629	36705	262628	9783778	11693304
Belgium	255	2011	1	Services	4042694	266679	1065873	374095	417231	6293716	12460288
Belgium	255	2014	1	Food	10151868	840095	604234	1431901	272393	3755224	17055715
Belgium	255	2014	1	Goods	2869108	545825	1318138	134901	486330	6442815	11797118
Belgium	255	2014	1	Housing	166629	29073	711266	17497	161302	6384719	7470488
Belgium	255	2014	1	Personal Transportation	368620	70454	883501	33029	242985	8942151	10540740
Belgium	255	2014	1	Services	3696724	203482	986989	385015	405305	5487819	11165334
Luxembourg	256	2004	1	Food	581002	99996	47829	138433	22429	418976	1308665
Luxembourg	256	2004	1	Goods	194635	53698	119466	25801	49774	799510	1242884
Luxembourg	256	2004	1	Housing	12290	4798	36133	2359	10667	649705	715952
Luxembourg	256	2004	1	Personal Transportation	65047	25412	96265	11073	63320	2601948	2863065
Luxembourg	256	2004	1	Services	463247	134417	232467	233176	102589	1253820	2419715
Luxembourg	256	2007	1	Food	508185	88426	46430	96419	19411	394990	1153861
Luxembourg	256	2007	1	Goods	158690	40656	107259	15068	43936	823895	1189504
Luxembourg	256	2007	1	Housing	12166	3809	40891	1874	11214	628236	698190
Luxembourg	256	2007	1	Personal Transportation	61959	19210	87174	8239	58906	2504994	2740483
Luxembourg	256	2007	1	Services	512722	105063	160594	171323	85149	1268283	2303134
Luxembourg	256	2011	1	Food	498569	74833	37592	100582	19510	351785	1082870
Luxembourg	256	2011	1	Goods	176090	39547	91542	13479	37927	705566	1064150
Luxembourg	256	2011	1	Housing	11730	2772	32735	1483	8547	597174	654441
Luxembourg	256	2011	1	Personal Transportation	59476	13635	79112	6232	44692	2343887	2547033
Luxembourg	256	2011	1	Services	387327	60652	124302	111110	60023	1006490	1749905
Luxembourg	256	2014	1	Food	540414	81703	37776	107622	19545	338952	1126012
Luxembourg	256	2014	1	Goods	174330	23555	79037	14645	36394	641751	969711
Luxembourg	256	2014	1	Housing	9787	2220	30674	1296	8808	599942	652727
Luxembourg	256	2014	1	Personal Transportation	48161	11075	75913	5916	45071	2178497	2364633
Luxembourg	256	2014	1	Services	325496	56586	108235	82104	57607	889756	1519783

## Sheet: Biocapacity by land types
All results expressed in global hectares (gha)
batch_id	Country	Year	country_code	Record	Crop_Land	Grazing_Land	Forest_Land	Fishing_Ground	Built_up_Land	Total
85	Austria	2004	11	BiocapTotGHA	5801219	1370005	17462277	25299	1195718	25854517
85	Austria	2007	11	BiocapTotGHA	5287108	1343280	17448586	25157	1095668	25199798
85	Austria	2011	11	BiocapTotGHA	5763980	1298197	17239324	25518	1233986	25561005
85	Austria	2014	11	BiocapTotGHA	5468656	1271027	17119443	26344	1201227	25086696
85	Bulgaria	2004	27	BiocapTotGHA	10034058	655165	8597399	874422	1048315	21209359
85	Bulgaria	2007	27	BiocapTotGHA	5674349	638612	8625722	868211	597385	16404278
85	Bulgaria	2011	27	BiocapTotGHA	10326909	581981	8665184	870048	1010510	21454631
85	Bulgaria	2014	27	BiocapTotGHA	12016019	480958	8711017	873026	1088868	23169888
85	Cyprus	2004	50	BiocapTotGHA	259896	0	64561	64671	44222	433349
85	Cyprus	2007	50	BiocapTotGHA	180531	0	65580	64195	35050	345355
85	Cyprus	2011	50	BiocapTotGHA	166926	0	64660	64276	43715	339577
85	Cyprus	2014	50	BiocapTotGHA	106760	0	64089	64496	30462	265807
85	Denmark	2004	54	BiocapTotGHA	10553653	47963	1811496	10212243	1043164	23668519
85	Denmark	2007	54	BiocapTotGHA	10412109	46980	1829346	10136650	1065395	23490479
85	Denmark	2011	54	BiocapTotGHA	10066124	43143	1875823	10149477	999696	23134262
85	Denmark	2014	54	BiocapTotGHA	10708269	43348	1907490	10189966	1100710	23949782
85	Estonia	2004	63	BiocapTotGHA	775470	120516	5437256	5709693	58784	12101719
85	Estonia	2007	63	BiocapTotGHA	1231343	116678	5422390	5667381	88608	12526399
85	Estonia	2011	63	BiocapTotGHA	1053764	114046	5320691	5674553	68091	12231144
85	Estonia	2014	63	BiocapTotGHA	1489706	115158	5273478	5667136	90704	12636182
85	Finland	2004	67	BiocapTotGHA	4244917	251136	52925036	12666782	694903	70782773
85	Finland	2007	67	BiocapTotGHA	5173450	259350	52876897	12572873	869042	71751611
85	Finland	2011	67	BiocapTotGHA	4273431	263830	52251167	12595528	739093	70123051
85	Finland	2014	67	BiocapTotGHA	4414680	259431	51815362	12638651	776196	69904319
85	France	2004	68	BiocapTotGHA	84581881	10514905	59408934	7240960	9789145	171535824
85	France	2007	68	BiocapTotGHA	75867458	10447425	59751676	7187539	8989627	162243725
85	France	2011	68	BiocapTotGHA	76547468	10421043	60576320	7196634	9435654	164177120
85	France	2014	68	BiocapTotGHA	79128810	10216690	61302505	7221273	9768570	167637846
85	Germany	2004	79	BiocapTotGHA	63554645	4731100	56581087	6068114	11269082	142204028
85	Germany	2007	79	BiocapTotGHA	55258651	4773856	56551042	6025530	9942814	132551892
85	Germany	2011	79	BiocapTotGHA	49985247	5119700	55851859	6035824	9650082	126642711
85	Germany	2014	79	BiocapTotGHA	59963261	5171669	55415144	6054702	11714090	138318866
85	Greece	2004	84	BiocapTotGHA	10558208	1542944	2409959	1932851	603030	17046992
85	Greece	2007	84	BiocapTotGHA	9876934	1436826	2465895	1918519	579510	16277684
85	Greece	2011	84	BiocapTotGHA	9684796	1312248	2508832	1920947	570483	15997306
85	Greece	2014	84	BiocapTotGHA	10306639	1023538	2545215	1927524	665634	16468550
85	Hungary	2004	97	BiocapTotGHA	17742056	786054	6739935	64461	1764770	27097276
85	Hungary	2007	97	BiocapTotGHA	12354025	774079	6816196	64271	1237255	21245825
85	Hungary	2011	97	BiocapTotGHA	13918994	583742	6863815	47041	1441683	22855275
85	Hungary	2014	97	BiocapTotGHA	16031532	586496	6852373	33419	1673399	25177220
85	Croatia	2004	98	BiocapTotGHA	2948816	642573	6709382	1450011	259162	12009944
85	Croatia	2007	98	BiocapTotGHA	2797159	635461	6710263	1439287	256832	11839001
85	Croatia	2011	98	BiocapTotGHA	2969961	810820	6654154	1441108	257950	12133993
85	Croatia	2014	98	BiocapTotGHA	2813707	1457499	6602778	1446042	277998	12598024
85	Ireland	2004	104	BiocapTotGHA	2882636	3311710	2176529	6918534	396839	15686247
85	Ireland	2007	104	BiocapTotGHA	2403327	3295180	2234909	6867234	353012	15153661
85	Ireland	2011	104	BiocapTotGHA	2770366	3548325	2279276	6875924	449126	15923018
85	Ireland	2014	104	BiocapTotGHA	2684949	3483145	2312896	6899465	435113	15815569
85	Italy	2004	106	BiocapTotGHA	33551990	2661037	19698621	3730068	3279131	62920846
85	Italy	2007	106	BiocapTotGHA	29336088	2687841	19790547	3702776	2968336	58485589
85	Italy	2011	106	BiocapTotGHA	26506712	2720589	19990431	3707462	2845054	55770247
85	Italy	2014	106	BiocapTotGHA	24660210	2481618	20176002	3720155	2671273	53709257
85	Latvia	2004	119	BiocapTotGHA	1425430	626190	8393750	4019805	61715	14526888
85	Latvia	2007	119	BiocapTotGHA	2157893	624792	8414306	3990000	94081	15281072
85	Latvia	2011	119	BiocapTotGHA	1901372	635343	8384376	3993513	81135	14995737
85	Latvia	2014	119	BiocapTotGHA	2605551	643393	8317420	4009971	102717	15679052
85	Lithuania	2004	126	BiocapTotGHA	3666179	385941	6266345	907756	219581	11445801
85	Lithuania	2007	126	BiocapTotGHA	4114070	348791	6288929	900943	240991	11893724
85	Lithuania	2011	126	BiocapTotGHA	4329672	335507	6292896	902187	216851	12077113
85	Lithuania	2014	126	BiocapTotGHA	6247051	325076	6257648	905450	270471	14005696
85	Malta	2004	134	BiocapTotGHA	34980	2289	320	198902	20095	256585
85	Malta	2007	134	BiocapTotGHA	35794	0	319	197427	20435	253975
85	Malta	2011	134	BiocapTotGHA	35771	0	315	197677	18746	252509
85	Malta	2014	134	BiocapTotGHA	32935	0	312	198354	17728	249329
85	Netherlands	2004	150	BiocapTotGHA	4002199	748921	1312977	7210068	1395928	14670093
85	Netherlands	2007	150	BiocapTotGHA	3624151	738602	1316944	7156824	1309520	14146040
85	Netherlands	2011	150	BiocapTotGHA	3611266	719091	1317771	7104256	1365465	14117849
85	Netherlands	2014	150	BiocapTotGHA	3549462	725349	1313076	7129025	1393552	14110465
85	Czech Republic	2004	167	BiocapTotGHA	11185502	709668	14100687	20752	1453424	27470033
85	Czech Republic	2007	167	BiocapTotGHA	9844503	721821	14100501	20645	1302027	25989497
85	Czech Republic	2011	167	BiocapTotGHA	10213403	730175	13947382	20799	1391670	26303429
85	Czech Republic	2014	167	BiocapTotGHA	10823704	718405	13862262	21126	1888707	27314205
85	Poland	2004	173	BiocapTotGHA	36697891	2665040	29144606	4147266	2710388	75365191
85	Poland	2007	173	BiocapTotGHA	36519933	2689119	29212138	4116987	2824527	75362705
85	Poland	2011	173	BiocapTotGHA	33020956	2708985	29115009	4124601	2711139	71680690
85	Poland	2014	173	BiocapTotGHA	37675023	2577019	29068561	4139793	3141317	76601713
85	Portugal	2004	174	BiocapTotGHA	2530019	643675	9323609	772803	224061	13494166
85	Portugal	2007	174	BiocapTotGHA	2031178	632023	9303503	769198	195335	12931237
85	Portugal	2011	174	BiocapTotGHA	2115782	639026	9046971	770171	206718	12778668
85	Portugal	2014	174	BiocapTotGHA	2389687	639513	8876450	772808	227633	12906091
85	Romania	2004	183	BiocapTotGHA	24384938	2416110	24181541	1826776	3330110	56139474
85	Romania	2007	183	BiocapTotGHA	10045390	2297186	24247480	1814708	1390491	39795254
85	Romania	2011	183	BiocapTotGHA	21736119	2369157	24445157	1812422	2836676	53199530
85	Romania	2014	183	BiocapTotGHA	22456226	2405777	25005598	1820105	2959412	54647118
85	Slovenia	2004	198	BiocapTotGHA	590243	138200	3903819	8806	55252	4696319
85	Slovenia	2007	198	BiocapTotGHA	555814	142524	3901400	8746	54012	4662495
85	Slovenia	2011	198	BiocapTotGHA	568766	181466	3855461	8623	46936	4661252
85	Slovenia	2014	198	BiocapTotGHA	571180	179382	3825144	8738	47478	4631921
85	Slovakia	2004	199	BiocapTotGHA	4618780	298552	10146602	11632	588350	15663916
85	Slovakia	2007	199	BiocapTotGHA	3714627	294900	10147855	11557	477796	14646735
85	Slovakia	2011	199	BiocapTotGHA	4109793	305559	10030216	11796	537863	14995227
85	Slovakia	2014	199	BiocapTotGHA	4817905	299981	9949636	11849	646509	15725879
85	Spain	2004	203	BiocapTotGHA	40204394	5258959	15143752	2756116	1762821	65126041
85	Spain	2007	203	BiocapTotGHA	42141411	5001645	15291446	2734004	1968544	67137049
85	Spain	2011	203	BiocapTotGHA	38990133	4776076	15603258	2728349	1935479	64033295
85	Spain	2014	203	BiocapTotGHA	34119884	4549374	15559789	2737859	1666435	58633340
85	Sweden	2004	210	BiocapTotGHA	6715475	2392103	64418430	21108552	1146591	95781151
85	Sweden	2007	210	BiocapTotGHA	6483717	2308097	64272258	20952049	1129741	95145862
85	Sweden	2011	210	BiocapTotGHA	5703964	2112526	63187223	20978562	1038069	93020344
85	Sweden	2014	210	BiocapTotGHA	6544124	2066171	62660204	21055553	1229416	93555469
85	Belgium	2004	255	BiocapTotGHA	4145865	389825	3126287	486054	1857730	10005760
85	Belgium	2007	255	BiocapTotGHA	3945998	379533	3129349	482476	1789302	9726657
85	Belgium	2011	255	BiocapTotGHA	3950969	367733	3107205	483087	1873698	9782693
85	Belgium	2014	255	BiocapTotGHA	4121386	363156	3087256	484741	1979215	10035752
85	Luxembourg	2004	256	BiocapTotGHA	222015	41181	470218	383	52178	785975
85	Luxembourg	2007	256	BiocapTotGHA	200017	41343	470003	380	47256	758998
85	Luxembourg	2011	256	BiocapTotGHA	181734	41323	463500	381	46651	733589
85	Luxembourg	2014	256	BiocapTotGHA	190984	41324	459634	382	52465	744789

## Sheet: Food EF
Food Ecological Footprint (2014)
[gha cap-1 yr-1]	Austria	Belgium	Bulgaria	Croatia	Cyprus	Czech Republic	Denmark	Estonia	Finland	France	Germany	Greece	Hungary	Ireland	Italy	Latvia	Lithuania	Luxembourg	Malta	Netherlands	Poland	Portugal	Romania	Slovakia	Slovenia	Spain	Sweden	EU-27
Bread and Cereals	0.15	0.25	0.08	0.12	0.18	0.25	0.23	0.2	0.18	0.13	0.24	0.25	0.14	0.1	0.23	0.19	0.28	0.27	0.12	0.11	0.18	0.13	0.14	0.25	0.17	0.18	0.17	0.19
Meat	0.2	0.16	0.12	0.15	0.16	0.12	0.19	0.16	0.25	0.25	0.17	0.14	0.11	0.08	0.26	0.16	0.18	0.34	0.25	0.19	0.24	0.17	0.14	0.15	0.2	0.17	0.32	0.2
Fish and Seafood	0.06	0.19	0.03	0.05	0.05	0.04	0.09	0.12	0.19	0.1	0.11	0.12	0.01	0.13	0.1	0.16	0.11	0.26	0.1	0.07	0.03	0.28	0.03	0.04	0.04	0.39	0.07	0.12
Milk, cheese, and eggs	0.05	0.06	0.09	0.06	0.04	0.04	0.07	0.19	0.07	0.06	0.04	0.07	0.04	0.05	0.05	0.09	0.11	0.17	0.09	0.05	0.12	0.04	0.1	0.06	0.07	0.04	0.07	0.06
Oils and fats, plant based	0.03	0.09	0.09	0.1	0.06	0.04	0.04	0.02	0.04	0.06	0.04	0.13	0.06	0.01	0.08	0.5	0.26	0.06	0.01	0.07	0.04	0.08	0.1	0.09	0.1	0.07	0.04	0.07
Oils and Fats, animal based	0.03	0.04	0.01	0.03	0.02	0.02	0.04	0.1	0.05	0.04	0.02	0.05	0.02	0.01	0.04	0.03	0.09	0.14	0.07	0.04	0.04	0.03	0.02	0.04	0.02	0.03	0.05	0.03
Fruit	0.12	0.2	0.04	0.07	0.11	0.05	0.14	0.14	0.11	0.12	0.15	0.22	0.05	0.05	0.09	0.12	0.17	0.18	0.09	0.1	0.08	0.11	0.06	0.07	0.1	0.1	0.13	0.11
Vegetables	0.12	0.2	0.04	0.07	0.11	0.05	0.14	0.14	0.11	0.11	0.15	0.22	0.05	0.05	0.09	0.12	0.17	0.18	0.09	0.1	0.08	0.1	0.05	0.07	0.1	0.1	0.13	0.11
Sugar, jam, honey, chocolate, confectionery	0.07	0.13	0.04	0.03	0.07	0.05	0.08	0.08	0.07	0.07	0.08	0.07	0.02	0.02	0.04	0.09	0.13	0.14	0.05	0.07	0.05	0.05	0.04	0.05	0.04	0.07	0.07	0.06
Food products n.e.c.	0.05	0.12	0.02	0.03	0.05	0.03	0.07	0.1	0.05	0.05	0.07	0.06	0.01	0.03	0.03	0.06	0.09	0.14	0.03	0.06	0.02	0.04	0.02	0.03	0.04	0.06	0.06	0.05
Non-alcoholic beverages	0.01	0.01	0	0	0	0	0.01	0	0.01	0	0.01	0	0	0	0	0	0	0.01	0	0.01	0	0.01	0.01	0	0	0	0.01	0.01
Alcoholic beverages	0.06	0.08	0.03	0.04	0.04	0.04	0.14	0.09	0.07	0.05	0.12	0.01	0.04	0.03	0.02	0.07	0.06	0.13	0.04	0.1	0.05	0.04	0.04	0.03	0.02	0.02	0.05	0.06
Total	0.95	1.53	0.59	0.75	0.89	0.73	1.24	1.34	1.2	1.04	1.2	1.34	0.55	0.56	1.03	1.59	1.65	2.02	0.94	0.97	0.93	1.08	0.75	0.88	0.9	1.23	1.17	1.07

## Sheet: Food Supply
Food Supply (2014)
[kg cap-1 yr-1]	Austria	Belgium	Bulgaria	Croatia	Cyprus	Czech Republic	Denmark	Estonia	Finland	France	Germany	Greece	Hungary	Ireland	Italy	Latvia	Lithuania	Luxembourg	Malta	Netherlands	Poland	Portugal	Romania	Slovakia	Slovenia	Spain	Sweden	EU-27 (w.avg.)
Bread and Cereals	119	130	161	119	141	120	122	117	110	136	115	137	115	118	160	126	148	122	135	87	148	138	163	121	150	114	101	#REF!
Meat	84	61	60	71	77	77	75	63	76	87	86	77	71	80	80	65	81	85	91	72	79	94	65	51	75	99	76	#REF!
Fish and Seafood	14	26	6	18	24	9	23	13	36	33	13	18	6	22	28	23	33	35	33	24	11	53	7	8	11	44	35	#REF!
Milk, cheese, and eggs	187	110	133	200	121	138	245	261	351	182	166	239	165	217	196	172	115	105	110	269	171	129	220	153	149	153	197	#REF!
Oils and fats, plant based	16	11	10	8	15	14	2	9	3	17	14	28	9	13	27	13	8	12	10	15	7	15	14	10	9	27	7	#REF!
Oils and Fats, animal based	8	13	3	3	1	9	14	3	7	8	5	1	5	8	2	3	4	4	5	6	5	6	6	6	3	3	8	#REF!
Fruit	76	115	34	66	64	43	55	62	58	66	63	102	54	52	99	42	38	64	62	85	42	86	69	41	94	69	55	#REF!
Vegetables	153	200	82	96	109	140	146	161	135	135	145	229	129	161	153	232	173	123	230	144	211	189	272	108	124	167	135	#REF!
Sugar, jam, honey, chocolate, confectionery	55	59	42	69	67	64	68	77	61	48	58	43	49	103	44	66	98	169	90	59	55	44	40	62	54	42	61	#REF!
Food products n.e.c.	14	13	18	8	30	9	11	14	27	18	11	35	16	9	26	17	12	27	21	11	15	27	33	11	19	28	20	#REF!
Non-alcoholic beverages	25	50	11	18	17	12	17	18	24	22	20	24	16	17	28	12	11	43	17	29	11	29	18	11	25	22	24	#REF!
Alcoholic beverages	140	103	90	98	59	157	94	143	96	76	132	57	97	165	60	88	139	141	65	81	115	98	112	85	90	98	80	#REF!
Total	891	891	650	774	725	792	872	941	984	828	828	990	732	965	903	859	860	930	869	882	870	908	1019	667	803	866	799	#REF!
Source: Adapted from the FAO Food balance sheet by matching FAO food items with COICOP food macro-categories.

## Sheet: Food EF by sources
All results expressed in global hectares (gha)
gtap10_code	Consumer	year	output_region	Source	cp_code	crop_land	grazing_land	forest_products	fishing_grounds	built_up_land	carbon	total
54	Austria	2004	1	Australia	CP011.1	2.58404e-05	2.50016e-06	5.0772e-06	8.23796e-07	1.58422e-06	2.50636e-05	6.08894e-05
54	Austria	2004	1	Australia	CP011.2	3.20697e-05	0.000423253	1.48438e-05	1.0038e-06	3.17078e-06	6.00994e-05	0.00053444
54	Austria	2004	1	Australia	CP011.3	1.44532e-05	2.44647e-06	5.13399e-06	5.62899e-06	1.58048e-06	2.64338e-05	5.56769e-05
54	Austria	2004	1	Australia	CP011.4	2.32658e-05	4.52789e-05	1.10738e-05	1.72242e-06	2.5955e-06	6.25592e-05	0.000146496
54	Austria	2004	1	Australia	CP011.5a	9.68318e-06	4.06172e-07	2.7378e-06	1.57123e-07	9.04293e-07	1.25393e-05	2.64279e-05
54	Austria	2004	1	Australia	CP011.5b	1.78908e-05	3.62729e-05	8.98754e-06	1.40006e-06	2.10496e-06	5.07521e-05	0.000117408
54	Austria	2004	1	Australia	CP011.6	3.83679e-05	3.43653e-06	8.94277e-06	1.0162e-06	2.05174e-06	3.51653e-05	8.89805e-05
54	Austria	2004	1	Australia	CP011.7	3.78299e-05	3.40992e-06	8.87817e-06	1.00945e-06	2.03691e-06	3.48888e-05	8.80532e-05
54	Austria	2004	1	Australia	CP011.8	1.78099e-05	2.76335e-06	5.28003e-06	9.33981e-07	1.6449e-06	2.60971e-05	5.45292e-05
54	Austria	2004	1	Australia	CP011.9	1.56638e-05	2.42905e-06	5.01453e-06	7.79013e-07	1.54966e-06	2.42013e-05	4.96374e-05
54	Austria	2004	1	Australia	CP012	6.14296e-06	3.87972e-07	1.3668e-06	8.86904e-08	3.06929e-07	7.2646e-06	1.5558e-05
54	Austria	2004	1	Australia	CP021	7.41047e-05	4.64332e-06	1.58548e-05	1.05438e-06	3.47878e-06	8.2257e-05	0.000181393
54	Austria	2004	2	New Zealand	CP011.1	1.03174e-05	9.8911e-07	1.56059e-06	8.69394e-06	5.13746e-07	9.54004e-06	3.16148e-05
54	Austria	2004	2	New Zealand	CP011.2	0.000283928	0.000152625	2.57217e-05	5.09824e-05	7.11847e-06	0.000184775	0.000705151
54	Austria	2004	2	New Zealand	CP011.3	4.06251e-06	9.19185e-07	1.54592e-06	9.1829e-06	5.04244e-07	9.34182e-06	2.55566e-05
54	Austria	2004	2	New Zealand	CP011.4	9.34303e-06	2.06241e-05	4.35476e-06	2.97468e-06	1.24537e-06	2.92667e-05	6.78087e-05
54	Austria	2004	2	New Zealand	CP011.5a	6.84775e-07	5.77313e-08	6.34091e-07	4.6461e-08	2.24964e-07	2.99624e-06	4.64427e-06
54	Austria	2004	2	New Zealand	CP011.5b	4.66613e-06	1.63441e-05	3.14842e-06	1.74476e-06	9.25522e-07	2.10738e-05	4.79027e-05
54	Austria	2004	2	New Zealand	CP011.6	7.99518e-06	1.47166e-06	2.1854e-06	1.10041e-05	6.91504e-07	1.3368e-05	3.67158e-05
54	Austria	2004	2	New Zealand	CP011.7	7.75443e-06	1.45924e-06	2.16661e-06	1.09336e-05	6.85969e-07	1.32491e-05	3.62489e-05
54	Austria	2004	2	New Zealand	CP011.8	4.7345e-06	9.87188e-07	1.59511e-06	8.99674e-06	5.278e-07	9.76277e-06	2.66041e-05
54	Austria	2004	2	New Zealand	CP011.9	4.32514e-06	9.69789e-07	1.5257e-06	8.56794e-06	5.03521e-07	9.32283e-06	2.52149e-05
54	Austria	2004	2	New Zealand	CP012	5.23737e-07	6.33601e-08	2.44811e-07	6.0695e-08	7.22433e-08	1.41116e-06	2.37601e-06
54	Austria	2004	2	New Zealand	CP021	6.29989e-06	7.55107e-07	2.81517e-06	7.28504e-07	8.23045e-07	1.59096e-05	2.73313e-05
54	Austria	2004	3	Rest of Oceania	CP011.1	5.37618e-06	2.66748e-07	7.52194e-07	1.46705e-05	3.85302e-07	3.94876e-06	2.53997e-05
54	Austria	2004	3	Rest of Oceania	CP011.2	4.1621e-06	5.46973e-06	1.16106e-06	8.6821e-07	6.53548e-07	6.0905e-06	1.84052e-05
54	Austria	2004	3	Rest of Oceania	CP011.3	3.61572e-06	2.53394e-07	7.48457e-07	1.52509e-05	3.75817e-07	3.89887e-06	2.41432e-05
54	Austria	2004	3	Rest of Oceania	CP011.4	1.65233e-06	7.30332e-07	7.57427e-07	2.40083e-07	3.41463e-07	3.77084e-06	7.49247e-06
54	Austria	2004	3	Rest of Oceania	CP011.5a	4.56259e-07	2.80249e-08	2.9522e-07	3.24253e-08	1.05332e-07	1.39723e-06	2.31449e-06
54	Austria	2004	3	Rest of Oceania	CP011.5b	9.99774e-07	4.178e-07	6.05921e-07	1.91665e-07	2.73376e-07	3.00029e-06	5.48883e-06
54	Austria	2004	3	Rest of Oceania	CP011.6	2.70988e-05	3.88326e-07	1.09146e-06	1.85281e-05	6.27218e-07	5.73323e-06	5.34672e-05
54	Austria	2004	3	Rest of Oceania	CP011.7	2.68861e-05	3.85215e-07	1.08348e-06	1.84098e-05	6.22978e-07	5.6896e-06	5.30771e-05
54	Austria	2004	3	Rest of Oceania	CP011.8	4.02501e-06	2.67402e-07	7.7358e-07	1.51381e-05	3.96018e-07	4.06681e-06	2.46669e-05
54	Austria	2004	3	Rest of Oceania	CP011.9	3.75274e-06	2.5779e-07	7.3615e-07	1.44554e-05	3.76631e-07	3.86279e-06	2.34415e-05
54	Austria	2004	3	Rest of Oceania	CP012	3.9181e-07	2.49856e-08	1.26783e-07	3.31603e-08	4.57386e-08	7.1548e-07	1.33796e-06
54	Austria	2004	3	Rest of Oceania	CP021	4.66809e-06	2.83878e-07	1.21466e-06	3.91478e-07	4.3733e-07	6.092e-06	1.30874e-05
54	Austria	2004	4	China	CP011.1	0.00158039	0.000139101	7.84376e-05	0.000122277	5.76777e-05	0.000850213	0.0028281
54	Austria	2004	4	China	CP011.2	0.00154476	0.000392569	0.000136214	2.242e-05	6.88469e-05	0.000823431	0.00298824
54	Austria	2004	4	China	CP011.3	0.000368177	5.77354e-05	8.1676e-05	0.00082405	4.22465e-05	0.000550583	0.00192447
54	Austria	2004	4	China	CP011.4	0.000244814	6.13233e-05	6.29878e-05	6.64013e-06	2.49617e-05	0.000327385	0.000728112
54	Austria	2004	4	China	CP011.5a	6.23407e-05	3.82527e-06	2.81506e-05	2.59545e-06	1.03096e-05	0.000139162	0.000246384
54	Austria	2004	4	China	CP011.5b	6.93307e-05	3.21242e-05	4.92394e-05	3.83188e-06	1.71029e-05	0.000237563	0.000409192
54	Austria	2004	4	China	CP011.6	0.00149153	7.5474e-05	9.93982e-05	3.89216e-05	7.0227e-05	0.000914567	0.00269011
54	Austria	2004	4	China	CP011.7	0.00147198	7.48323e-05	9.85075e-05	3.86641e-05	6.97193e-05	0.00090695	0.00266065
54	Austria	2004	4	China	CP011.8	0.000341585	5.25366e-05	6.35483e-05	2.93943e-05	2.90764e-05	0.000408252	0.000924392
54	Austria	2004	4	China	CP011.9	0.000330228	5.07079e-05	6.06366e-05	2.78713e-05	2.79385e-05	0.000390829	0.000888211
54	Austria	2004	4	China	CP012	3.43978e-05	3.36387e-06	1.0515e-05	8.65048e-07	4.13151e-06	6.85101e-05	0.000121783
54	Austria	2004	4	China	CP021	0.000412863	3.82837e-05	0.000117409	1.01502e-05	4.58629e-05	0.000742025	0.00136659
54	Austria	2004	5	Hong Kong, Special Administrative Region of China	CP011.1	1.97896e-05	1.66909e-06	5.75431e-06	4.88273e-07	1.95165e-06	2.82432e-05	5.78961e-05
54	Austria	2004	5	Hong Kong, Special Administrative Region of China	CP011.2	2.17433e-05	1.65202e-05	9.44618e-06	7.00108e-07	3.38313e-06	4.65435e-05	9.83364e-05
54	Austria	2004	5	Hong Kong, Special Administrative Region of China	CP011.3	1.24714e-05	1.64229e-06	5.75784e-06	1.84984e-05	1.93823e-06	2.83684e-05	6.86766e-05
54	Austria	2004	5	Hong Kong, Special Administrative Region of China	CP011.4	1.00038e-05	4.43231e-06	6.63349e-06	7.02846e-07	2.3217e-06	3.29071e-05	5.70012e-05
54	Austria	2004	5	Hong Kong, Special Administrative Region of China	CP011.5a	2.89534e-06	2.62102e-07	3.05511e-06	1.24685e-07	1.08435e-06	1.44105e-05	2.18321e-05
54	Austria	2004	5	Hong Kong, Special Administrative Region of China	CP011.5b	7.18692e-06	3.12719e-06	5.37131e-06	5.28917e-07	1.87443e-06	2.64742e-05	4.4563e-05
54	Austria	2004	5	Hong Kong, Special Administrative Region of China	CP011.6	2.10792e-05	2.09738e-06	7.29172e-06	6.18557e-07	2.47975e-06	3.60083e-05	6.95748e-05
54	Austria	2004	5	Hong Kong, Special Administrative Region of China	CP011.7	2.065e-05	2.07929e-06	7.23763e-06	6.14347e-07	2.46218e-06	3.57261e-05	6.87696e-05
54	Austria	2004	5	Hong Kong, Special Administrative Region of China	CP011.8	1.51719e-05	1.71945e-06	5.96454e-06	5.03325e-07	2.02387e-06	2.94542e-05	5.48373e-05
54	Austria	2004	5	Hong Kong, Special Administrative Region of China	CP011.9	1.26233e-05	1.63098e-06	5.63157e-06	4.76747e-07	1.91515e-06	2.7636e-05	4.99137e-05
54	Austria	2004	5	Hong Kong, Special Administrative Region of China	CP012	1.97675e-06	1.89721e-07	9.04831e-07	5.38195e-08	2.91493e-07	4.88706e-06	8.30367e-06
54	Austria	2004	5	Hong Kong, Special Administrative Region of China	CP021	2.37306e-05	2.24934e-06	1.02004e-05	6.302e-07	3.25927e-06	5.29705e-05	9.30404e-05
54	Austria	2004	6	Japan	CP011.1	4.04061e-05	1.70518e-06	5.28038e-06	3.23363e-06	1.72266e-06	2.65342e-05	7.88821e-05
54	Austria	2004	6	Japan	CP011.2	2.38059e-05	1.67126e-05	8.10215e-06	1.00602e-06	2.86309e-06	3.99076e-05	9.23974e-05
54	Austria	2004	6	Japan	CP011.3	1.7611e-05	1.67608e-06	5.42917e-06	2.96765e-05	1.72539e-06	2.70062e-05	8.31243e-05
54	Austria	2004	6	Japan	CP011.4	1.01099e-05	4.92448e-06	5.60812e-06	4.79519e-07	1.90839e-06	2.74857e-05	5.05161e-05
54	Austria	2004	6	Japan	CP011.5a	3.77967e-06	2.23787e-07	2.48899e-06	1.02933e-07	8.82892e-07	1.17803e-05	1.92586e-05
54	Austria	2004	6	Japan	CP011.5b	6.38519e-06	2.912e-06	4.5135e-06	3.80525e-07	1.53531e-06	2.20208e-05	3.77473e-05
54	Austria	2004	6	Japan	CP011.6	3.91821e-05	2.09836e-06	6.63051e-06	4.01503e-06	2.15567e-06	3.23275e-05	8.64092e-05
54	Austria	2004	6	Japan	CP011.7	3.82564e-05	2.0742e-06	6.57093e-06	3.98879e-06	2.13792e-06	3.20014e-05	8.50297e-05
54	Austria	2004	6	Japan	CP011.8	2.00725e-05	1.6869e-06	5.34531e-06	3.26965e-06	1.73277e-06	2.62127e-05	5.83199e-05
54	Austria	2004	6	Japan	CP011.9	1.8055e-05	1.65191e-06	5.0804e-06	3.13144e-06	1.64603e-06	2.48321e-05	5.43969e-05
54	Austria	2004	6	Japan	CP012	3.02374e-06	2.58473e-07	9.63195e-07	9.44816e-08	2.93571e-07	5.40832e-06	1.00418e-05
54	Austria	2004	6	Japan	CP021	3.6426e-05	3.09165e-06	1.10729e-05	1.12655e-06	3.34679e-06	6.07284e-05	0.000115792
54	Austria	2004	7	Korea, Republic of	CP011.1	4.18735e-05	1.72331e-06	5.64423e-06	3.96639e-06	1.77906e-06	2.79212e-05	8.29077e-05
54	Austria	2004	7	Korea, Republic of	CP011.2	2.83839e-05	1.68017e-05	8.444e-06	2.64633e-06	2.95741e-06	4.38701e-05	0.000103103
54	Austria	2004	7	Korea, Republic of	CP011.3	2.16601e-05	1.699e-06	5.98591e-06	2.44487e-05	1.78593e-06	2.93986e-05	8.49782e-05
54	Austria	2004	7	Korea, Republic of	CP011.4	1.12732e-05	5.49734e-06	5.67053e-06	5.67943e-07	1.91888e-06	2.76788e-05	5.26067e-05
54	Austria	2004	7	Korea, Republic of	CP011.5a	3.0461e-06	2.17208e-07	2.47991e-06	1.01921e-07	8.80298e-07	1.17165e-05	1.8442e-05
54	Austria	2004	7	Korea, Republic of	CP011.5b	6.5371e-06	2.90359e-06	4.53598e-06	4.43736e-07	1.53443e-06	2.1994e-05	3.79489e-05
54	Austria	2004	7	Korea, Republic of	CP011.6	3.9819e-05	2.10802e-06	7.34866e-06	4.98806e-06	2.22251e-06	3.45232e-05	9.10095e-05
54	Austria	2004	7	Korea, Republic of	CP011.7	3.90092e-05	2.08571e-06	7.28754e-06	4.95571e-06	2.20504e-06	3.42044e-05	8.97476e-05
54	Austria	2004	7	Korea, Republic of	CP011.8	2.42917e-05	1.71784e-06	5.65717e-06	4.07552e-06	1.78593e-06	2.73728e-05	6.49009e-05
54	Austria	2004	7	Korea, Republic of	CP011.9	2.21171e-05	1.66729e-06	5.38618e-06	3.89911e-06	1.69618e-06	2.59271e-05	6.0693e-05
54	Austria	2004	7	Korea, Republic of	CP012	3.50875e-06	2.98128e-07	1.02194e-06	8.51442e-08	3.01968e-07	5.53052e-06	1.07465e-05
54	Austria	2004	7	Korea, Republic of	CP021	4.23004e-05	3.5741e-06	1.18427e-05	1.01516e-06	3.46834e-06	6.26272e-05	0.000124828
54	Austria	2004	8	Mongolia	CP011.1	8.36183e-06	2.54137e-07	4.06544e-07	2.41482e-08	1.07424e-07	1.8459e-06	1.1e-05
54	Austria	2004	8	Mongolia	CP011.2	1.93596e-05	8.64837e-05	2.57514e-06	3.59632e-07	8.65721e-07	1.72965e-05	0.00012694
54	Austria	2004	8	Mongolia	CP011.3	1.27892e-06	1.3637e-07	3.11102e-07	4.77343e-08	9.63289e-08	1.4845e-06	3.35495e-06
54	Austria	2004	8	Mongolia	CP011.4	6.06498e-07	1.57385e-06	2.98324e-07	2.16623e-08	1.02389e-07	1.46769e-06	4.07042e-06
54	Austria	2004	8	Mongolia	CP011.5a	5.5234e-07	1.46792e-08	1.34201e-07	5.48272e-09	4.73179e-08	6.41055e-07	1.39508e-06
54	Austria	2004	8	Mongolia	CP011.5b	3.44004e-07	2.64616e-07	2.38268e-07	1.7246e-08	8.1635e-08	1.16454e-06	2.11031e-06
54	Austria	2004	8	Mongolia	CP011.6	2.68964e-06	3.13107e-07	4.63283e-07	2.8857e-08	1.30451e-07	2.17315e-06	5.79848e-06
54	Austria	2004	8	Mongolia	CP011.7	2.47559e-06	3.07972e-07	4.553e-07	2.84992e-08	1.28458e-07	2.1244e-06	5.52022e-06
54	Austria	2004	8	Mongolia	CP011.8	1.66836e-06	1.49101e-07	3.35425e-07	2.36494e-08	1.0399e-07	1.62898e-06	3.90951e-06
54	Austria	2004	8	Mongolia	CP011.9	1.64962e-06	1.60334e-07	3.27653e-07	2.26422e-08	1.00404e-07	1.61307e-06	3.87373e-06
54	Austria	2004	8	Mongolia	CP012	1.15645e-07	1.10186e-08	4.40965e-08	2.68201e-09	1.39878e-08	2.71486e-07	4.58916e-07
54	Austria	2004	8	Mongolia	CP021	1.38758e-06	1.30415e-07	4.85134e-07	3.11912e-08	1.52112e-07	2.885e-06	5.07143e-06
54	Austria	2004	9	Taiwan	CP011.1	1.87708e-05	6.48401e-07	2.63906e-06	1.21214e-06	9.00101e-07	1.47094e-05	3.88799e-05
54	Austria	2004	9	Taiwan	CP011.2	1.90865e-05	7.39823e-06	4.47037e-06	2.86061e-06	1.62298e-06	2.46676e-05	6.01063e-05
54	Austria	2004	9	Taiwan	CP011.3	1.14626e-05	6.88198e-07	2.9162e-06	5.45852e-05	9.4968e-07	1.80447e-05	8.86465e-05
54	Austria	2004	9	Taiwan	CP011.4	4.7066e-06	1.997e-06	2.94966e-06	2.63894e-07	1.01457e-06	1.44333e-05	2.5365e-05
54	Austria	2004	9	Taiwan	CP011.5a	2.979e-06	1.24814e-07	1.3837e-06	5.64009e-08	4.91768e-07	6.55833e-06	1.1594e-05
54	Austria	2004	9	Taiwan	CP011.5b	3.16723e-06	1.34254e-06	2.3869e-06	1.902e-07	8.2053e-07	1.16099e-05	1.95173e-05
54	Austria	2004	9	Taiwan	CP011.6	2.35291e-05	8.11639e-07	3.41652e-06	1.53026e-06	1.14197e-06	1.81279e-05	4.85574e-05
54	Austria	2004	9	Taiwan	CP011.7	2.31396e-05	8.02645e-07	3.38859e-06	1.52028e-06	1.13327e-06	1.79698e-05	4.79541e-05
54	Austria	2004	9	Taiwan	CP011.8	1.23852e-05	6.56417e-07	2.70244e-06	1.24717e-06	9.11948e-07	1.41558e-05	3.2059e-05
54	Austria	2004	9	Taiwan	CP011.9	1.09931e-05	6.29098e-07	2.55796e-06	1.19176e-06	8.62715e-07	1.32741e-05	2.95088e-05
54	Austria	2004	9	Taiwan	CP012	1.02468e-06	8.60706e-08	4.08559e-07	2.6267e-08	1.2986e-07	2.2047e-06	3.88014e-06
54	Austria	2004	9	Taiwan	CP021	1.23274e-05	1.02489e-06	4.66427e-06	3.10485e-07	1.47272e-06	2.44392e-05	4.42389e-05
54	Austria	2004	10	Rest of East Asia	CP011.1	0.000257818	4.59292e-06	1.82442e-05	8.95809e-07	4.84115e-06	7.40878e-05	0.00036048
54	Austria	2004	10	Rest of East Asia	CP011.2	0.000176746	0.000102733	3.13033e-05	2.35797e-06	1.4083e-05	0.000257697	0.000584919
54	Austria	2004	10	Rest of East Asia	CP011.3	3.84939e-05	3.62879e-06	1.18876e-05	6.63091e-06	4.24466e-06	6.51579e-05	0.000130044
54	Austria	2004	10	Rest of East Asia	CP011.4	3.16514e-05	9.49639e-06	1.29811e-05	9.53657e-07	4.78672e-06	6.85283e-05	0.000128398
54	Austria	2004	10	Rest of East Asia	CP011.5a	9.51947e-06	5.45947e-07	5.88267e-06	2.40832e-07	2.08588e-06	2.78842e-05	4.6159e-05
54	Austria	2004	10	Rest of East Asia	CP011.5b	1.78596e-05	6.18098e-06	1.03648e-05	7.48402e-07	3.74459e-06	5.43227e-05	9.32212e-05
54	Austria	2004	10	Rest of East Asia	CP011.6	0.000515477	4.98603e-06	1.77817e-05	1.06827e-06	6.07989e-06	9.01811e-05	0.000635574
54	Austria	2004	10	Rest of East Asia	CP011.7	0.000510794	4.93204e-06	1.76326e-05	1.06022e-06	6.03287e-06	8.93588e-05	0.000629811
54	Austria	2004	10	Rest of East Asia	CP011.8	4.81688e-05	3.92882e-06	1.26963e-05	8.57385e-07	4.48158e-06	6.98022e-05	0.000139935
54	Austria	2004	10	Rest of East Asia	CP011.9	4.40174e-05	3.99478e-06	1.21155e-05	8.11023e-07	4.26265e-06	6.6642e-05	0.000131843
54	Austria	2004	10	Rest of East Asia	CP012	5.27371e-06	3.53527e-07	1.78353e-06	1.13551e-07	6.42271e-07	1.85871e-05	2.67537e-05
54	Austria	2004	10	Rest of East Asia	CP021	6.3253e-05	4.15228e-06	1.94456e-05	1.31814e-06	6.9803e-06	0.00020693	0.000302079
54	Austria	2004	11	Brunei Darussalam	CP011.1	9.41885e-07	4.71841e-08	2.23964e-07	1.19771e-08	7.58757e-08	1.07479e-06	2.37568e-06
54	Austria	2004	11	Brunei Darussalam	CP011.2	7.13729e-07	5.34586e-07	3.79848e-07	2.24897e-08	1.35216e-07	1.84502e-06	3.63089e-06
54	Austria	2004	11	Brunei Darussalam	CP011.3	3.67965e-07	4.46753e-08	2.20541e-07	3.53559e-08	7.42058e-08	1.05219e-06	1.79493e-06
54	Austria	2004	11	Brunei Darussalam	CP011.4	3.2007e-07	1.5206e-07	2.59094e-07	1.60052e-08	8.96386e-08	1.23423e-06	2.0711e-06
54	Austria	2004	11	Brunei Darussalam	CP011.5a	1.26043e-07	1.11336e-08	1.27725e-07	6.34836e-09	4.55096e-08	6.16697e-07	9.33457e-07
54	Austria	2004	11	Brunei Darussalam	CP011.5b	2.15593e-07	9.72153e-08	2.09913e-07	1.28899e-08	7.25943e-08	9.96526e-07	1.60473e-06
54	Austria	2004	11	Brunei Darussalam	CP011.6	7.35627e-07	5.7619e-08	2.81193e-07	1.50631e-08	9.57749e-08	1.35198e-06	2.53725e-06
54	Austria	2004	11	Brunei Darussalam	CP011.7	7.11791e-07	5.69462e-08	2.78908e-07	1.495e-08	9.50505e-08	1.33995e-06	2.4976e-06
54	Austria	2004	11	Brunei Darussalam	CP011.8	4.71267e-07	4.76112e-08	2.31603e-07	1.24435e-08	7.85114e-08	1.11538e-06	1.95682e-06
54	Austria	2004	11	Brunei Darussalam	CP011.9	3.95004e-07	4.61096e-08	2.19665e-07	1.17485e-08	7.45217e-08	1.05335e-06	1.8004e-06
54	Austria	2004	11	Brunei Darussalam	CP012	7.52383e-08	7.18112e-09	3.61573e-08	2.03353e-09	1.15837e-08	1.89156e-07	3.2135e-07
54	Austria	2004	11	Brunei Darussalam	CP021	9.03202e-07	8.51441e-08	4.0799e-07	2.38247e-08	1.29719e-07	2.04548e-06	3.59536e-06
54	Austria	2004	12	Cambodia	CP011.1	0.000401288	3.4858e-06	9.24741e-06	4.18698e-06	3.56706e-06	1.14199e-05	0.000433195
54	Austria	2004	12	Cambodia	CP011.2	5.4394e-05	0.000101811	2.01253e-05	3.94675e-06	3.30671e-06	2.04924e-05	0.000204076
54	Austria	2004	12	Cambodia	CP011.3	1.67301e-05	1.11971e-06	3.29326e-06	3.44445e-05	1.68035e-06	7.61037e-06	6.48784e-05
54	Austria	2004	12	Cambodia	CP011.4	3.36801e-06	1.70244e-06	1.61842e-06	3.09412e-07	4.28387e-07	4.98662e-06	1.24133e-05
54	Austria	2004	12	Cambodia	CP011.5a	1.54788e-05	1.5425e-07	7.154e-07	3.12612e-08	2.36048e-07	3.19527e-06	1.9811e-05
54	Austria	2004	12	Cambodia	CP011.5b	1.23299e-06	7.90481e-07	9.53952e-07	1.07926e-07	2.9801e-07	3.9101e-06	7.29346e-06
54	Austria	2004	12	Cambodia	CP011.6	5.32311e-05	1.3192e-06	3.71733e-06	4.989e-06	1.44416e-06	8.74288e-06	7.34437e-05
54	Austria	2004	12	Cambodia	CP011.7	5.21322e-05	1.29869e-06	3.67422e-06	4.95646e-06	1.43047e-06	8.55264e-06	7.20447e-05
54	Austria	2004	12	Cambodia	CP011.8	1.73291e-05	1.05028e-06	2.98928e-06	4.15523e-06	1.02845e-06	7.06907e-06	3.36214e-05
54	Austria	2004	12	Cambodia	CP011.9	1.59717e-05	1.03224e-06	2.19557e-06	3.89696e-06	8.52687e-07	6.57352e-06	3.05227e-05
54	Austria	2004	12	Cambodia	CP012	6.49769e-07	5.52299e-08	2.51132e-07	1.7134e-08	6.72579e-08	9.94151e-07	2.03467e-06
54	Austria	2004	12	Cambodia	CP021	7.7602e-06	6.37553e-07	2.71666e-06	1.98079e-07	7.35661e-07	1.08246e-05	2.28728e-05
54	Austria	2004	13	Indonesia	CP011.1	0.000501088	4.03732e-06	1.03284e-05	3.46265e-05	8.72426e-06	5.95301e-05	0.000618334
54	Austria	2004	13	Indonesia	CP011.2	5.49981e-05	3.94948e-05	1.32034e-05	3.06915e-06	5.97692e-06	6.85407e-05	0.000185283
54	Austria	2004	13	Indonesia	CP011.3	8.66528e-05	4.16585e-06	1.2194e-05	0.000449229	6.52672e-06	8.17248e-05	0.000640493
54	Austria	2004	13	Indonesia	CP011.4	2.10265e-05	1.01706e-05	8.73874e-06	1.40576e-06	3.39282e-06	4.45385e-05	8.92729e-05
54	Austria	2004	13	Indonesia	CP011.5a	2.54789e-05	5.37085e-07	4.38628e-06	2.32432e-07	1.73055e-06	2.09832e-05	5.33484e-05
54	Austria	2004	13	Indonesia	CP011.5b	1.32929e-05	6.7052e-06	7.00595e-06	8.0813e-07	2.67217e-06	3.53968e-05	6.58811e-05
54	Austria	2004	13	Indonesia	CP011.6	0.000274269	4.99527e-06	1.22364e-05	4.34983e-05	7.72968e-06	7.02172e-05	0.000412946
54	Austria	2004	13	Indonesia	CP011.7	0.000271218	4.94267e-06	1.2125e-05	4.32193e-05	7.67265e-06	6.95385e-05	0.000408716
54	Austria	2004	13	Indonesia	CP011.8	0.000100036	3.31357e-06	1.00814e-05	3.56651e-05	5.62412e-06	5.72659e-05	0.000211986
54	Austria	2004	13	Indonesia	CP011.9	8.39779e-05	3.35118e-06	9.25604e-06	3.40014e-05	4.90423e-06	5.25185e-05	0.000188009
54	Austria	2004	13	Indonesia	CP012	4.60185e-06	3.39913e-07	1.4546e-06	1.25705e-07	5.20541e-07	8.24869e-06	1.52913e-05
54	Austria	2004	13	Indonesia	CP021	5.53794e-05	4.05112e-06	1.65607e-05	1.48504e-06	5.91962e-06	9.13756e-05	0.000174771
54	Austria	2004	14	Lao PDR	CP011.1	5.3076e-05	9.64016e-06	5.51308e-07	6.39012e-07	4.24614e-06	3.03484e-06	7.11875e-05
54	Austria	2004	14	Lao PDR	CP011.2	4.36792e-06	1.6024e-05	3.50202e-07	1.581e-07	2.31694e-06	1.78678e-06	2.50039e-05
54	Austria	2004	14	Lao PDR	CP011.3	1.49753e-06	1.16914e-06	1.85767e-07	1.2317e-07	4.4598e-07	9.23477e-07	4.34507e-06
54	Austria	2004	14	Lao PDR	CP011.4	4.41611e-07	2.52247e-07	1.47563e-07	1.30214e-08	5.65729e-08	7.20459e-07	1.63147e-06
54	Austria	2004	14	Lao PDR	CP011.5a	5.13682e-07	4.66235e-08	6.6322e-08	5.30077e-09	3.92688e-08	3.25098e-07	9.96295e-07
54	Austria	2004	14	Lao PDR	CP011.5b	1.70428e-07	9.62763e-08	1.14052e-07	9.90712e-09	4.34249e-08	5.46834e-07	9.80922e-07
54	Austria	2004	14	Lao PDR	CP011.6	6.85339e-06	1.5176e-06	2.53553e-07	1.06905e-07	9.13301e-07	1.24809e-06	1.08928e-05
54	Austria	2004	14	Lao PDR	CP011.7	6.7129e-06	1.50636e-06	2.49465e-07	1.06137e-07	9.06898e-07	1.22299e-06	1.07048e-05
54	Austria	2004	14	Lao PDR	CP011.8	1.73489e-06	1.23734e-06	1.94744e-07	8.68212e-08	4.64922e-07	9.82238e-07	4.70096e-06
54	Austria	2004	14	Lao PDR	CP011.9	3.26109e-06	1.23375e-06	2.18983e-07	8.42049e-08	4.81546e-07	1.18361e-06	6.46319e-06
54	Austria	2004	14	Lao PDR	CP012	3.32335e-07	2.31744e-07	5.2487e-08	2.40256e-08	1.00721e-07	3.05366e-07	1.04668e-06
54	Austria	2004	14	Lao PDR	CP021	4.00114e-06	2.7969e-06	5.2411e-07	2.88491e-07	1.18748e-06	3.09407e-06	1.18922e-05
54	Austria	2004	15	Malaysia	CP011.1	0.000196936	3.86066e-06	1.16344e-05	1.47411e-05	4.97857e-06	7.00987e-05	0.00030225
54	Austria	2004	15	Malaysia	CP011.2	4.30935e-05	2.79407e-05	1.70676e-05	2.39035e-06	6.27929e-06	8.56158e-05	0.000182387
54	Austria	2004	15	Malaysia	CP011.3	5.64293e-05	4.06162e-06	1.4075e-05	0.000512892	5.26804e-06	8.15586e-05	0.000674284
54	Austria	2004	15	Malaysia	CP011.4	2.41164e-05	8.6426e-06	1.24104e-05	2.89494e-06	4.49749e-06	6.53156e-05	0.000117878
54	Austria	2004	15	Malaysia	CP011.5a	4.36597e-05	5.78141e-07	5.85911e-06	3.61687e-07	2.38145e-06	3.30244e-05	8.58645e-05
54	Austria	2004	15	Malaysia	CP011.5b	1.80593e-05	6.19507e-06	1.00765e-05	2.35475e-06	3.6519e-06	5.29662e-05	9.33038e-05
54	Austria	2004	15	Malaysia	CP011.6	0.000139466	4.12402e-06	1.42123e-05	1.14368e-05	5.39624e-06	7.9487e-05	0.000254123
54	Austria	2004	15	Malaysia	CP011.7	0.000137832	4.08584e-06	1.41025e-05	1.13631e-05	5.35739e-06	7.88477e-05	0.000251589
54	Austria	2004	15	Malaysia	CP011.8	4.90615e-05	3.32186e-06	1.13271e-05	9.30981e-06	4.16296e-06	6.22241e-05	0.000139407
54	Austria	2004	15	Malaysia	CP011.9	4.47905e-05	3.19972e-06	1.07594e-05	8.91502e-06	3.96136e-06	5.89989e-05	0.000130625
54	Austria	2004	15	Malaysia	CP012	4.22579e-06	3.49316e-07	1.75081e-06	1.60333e-07	5.55788e-07	9.33742e-06	1.63795e-05
54	Austria	2004	15	Malaysia	CP021	5.07596e-05	4.14561e-06	1.98433e-05	1.90114e-06	6.23685e-06	0.000101669	0.000184556
54	Austria	2004	16	Philippines	CP011.1	0.000227943	1.7398e-06	5.56209e-06	1.15979e-05	4.59448e-06	3.14459e-05	0.000282883
54	Austria	2004	16	Philippines	CP011.2	3.49655e-05	2.205e-05	7.67154e-06	5.23411e-06	7.24911e-06	4.45428e-05	0.000121713
54	Austria	2004	16	Philippines	CP011.3	4.00029e-05	1.92278e-06	6.55774e-06	0.000290531	3.61599e-06	3.58041e-05	0.000378435
54	Austria	2004	16	Philippines	CP011.4	9.04894e-06	3.93386e-06	4.98454e-06	5.8055e-07	1.88535e-06	2.49735e-05	4.54068e-05
54	Austria	2004	16	Philippines	CP011.5a	7.51964e-06	2.14837e-07	2.23005e-06	6.81908e-07	9.64295e-07	1.15339e-05	2.31446e-05
54	Austria	2004	16	Philippines	CP011.5b	6.19515e-06	2.69e-06	4.0288e-06	4.31339e-07	1.50796e-06	2.01107e-05	3.4964e-05
54	Austria	2004	16	Philippines	CP011.6	0.000239065	2.08291e-06	7.01101e-06	1.0957e-05	4.03959e-06	3.57715e-05	0.000298927
54	Austria	2004	16	Philippines	CP011.7	0.00023697	2.06056e-06	6.95173e-06	1.08866e-05	4.01044e-06	3.54424e-05	0.000296321
54	Austria	2004	16	Philippines	CP011.8	5.26724e-05	1.67331e-06	5.53173e-06	8.8761e-06	2.82309e-06	2.92534e-05	0.00010083
54	Austria	2004	16	Philippines	CP011.9	3.6869e-05	1.58305e-06	4.85298e-06	8.43683e-06	2.30726e-06	2.50167e-05	7.90658e-05
54	Austria	2004	16	Philippines	CP012	2.40547e-06	1.60361e-07	8.70352e-07	7.42334e-08	3.54546e-07	4.81352e-06	8.67849e-06
54	Austria	2004	16	Philippines	CP021	2.89383e-05	1.90345e-06	9.91067e-06	8.80303e-07	4.05615e-06	5.31842e-05	9.8873e-05
54	Austria	2004	17	Singapore	CP011.1	3.69344e-05	2.27309e-06	8.22088e-06	6.82531e-07	2.6753e-06	3.77687e-05	8.85549e-05
54	Austria	2004	17	Singapore	CP011.2	3.3572e-05	2.71867e-05	1.47795e-05	2.01599e-06	4.63573e-06	6.48166e-05	0.000147006
54	Austria	2004	17	Singapore	CP011.3	1.89046e-05	2.23325e-06	7.87225e-06	1.18158e-05	2.5825e-06	3.76714e-05	8.10798e-05
54	Austria	2004	17	Singapore	CP011.4	1.4463e-05	6.986e-06	9.43426e-06	6.96283e-07	3.03735e-06	4.27706e-05	7.73874e-05
54	Austria	2004	17	Singapore	CP011.5a	4.01967e-06	3.45498e-07	4.00228e-06	1.6526e-07	1.41658e-06	1.88575e-05	2.88068e-05
54	Austria	2004	17	Singapore	CP011.5b	1.00762e-05	4.67369e-06	7.64136e-06	5.57982e-07	2.45802e-06	3.45205e-05	5.99278e-05
54	Austria	2004	17	Singapore	CP011.6	3.10465e-05	2.66691e-06	9.77954e-06	5.82532e-07	3.19376e-06	4.53421e-05	9.26114e-05
54	Austria	2004	17	Singapore	CP011.7	3.03807e-05	2.64243e-06	9.70515e-06	5.78399e-07	3.17061e-06	4.49697e-05	9.1447e-05
54	Austria	2004	17	Singapore	CP011.8	2.26542e-05	2.21312e-06	9.41764e-06	4.86432e-07	2.63829e-06	3.79355e-05	7.53452e-05
54	Austria	2004	17	Singapore	CP011.9	1.88294e-05	2.09836e-06	7.6298e-06	4.56543e-07	2.49068e-06	3.54795e-05	6.69843e-05
54	Austria	2004	17	Singapore	CP012	3.76923e-06	3.36681e-07	1.35692e-06	9.19376e-08	4.12479e-07	7.09279e-06	1.306e-05
54	Austria	2004	17	Singapore	CP021	4.54086e-05	4.02716e-06	1.57354e-05	1.09207e-06	4.74803e-06	8.02805e-05	0.000151292
54	Austria	2004	18	Thailand	CP011.1	0.000919429	6.68512e-06	2.36597e-05	0.000100232	1.42541e-05	0.000209826	0.00127409
54	Austria	2004	18	Thailand	CP011.2	0.000165326	4.74436e-05	3.08156e-05	5.52252e-05	1.53273e-05	0.000182985	0.000497122
54	Austria	2004	18	Thailand	CP011.3	0.000154401	6.27776e-06	2.28742e-05	0.000414241	1.01397e-05	0.000171367	0.000779301
54	Austria	2004	18	Thailand	CP011.4	3.90539e-05	1.43284e-05	1.88305e-05	3.28397e-06	6.46074e-06	9.00303e-05	0.000171988
54	Austria	2004	18	Thailand	CP011.5a	3.17453e-05	7.31276e-07	7.91874e-06	3.42427e-07	2.91539e-06	3.87491e-05	8.24022e-05
54	Austria	2004	18	Thailand	CP011.5b	2.51227e-05	8.99196e-06	1.51507e-05	1.79103e-06	5.15877e-06	7.17886e-05	0.000128004
54	Austria	2004	18	Thailand	CP011.6	0.000500564	7.84582e-06	3.24091e-05	0.000125932	1.42054e-05	0.000219416	0.000900373
54	Austria	2004	18	Thailand	CP011.7	0.00049497	7.75755e-06	3.21409e-05	0.000125125	1.41006e-05	0.000217591	0.000891685
54	Austria	2004	18	Thailand	CP011.8	0.000181276	6.22746e-06	2.18108e-05	0.000102839	9.54625e-06	0.000145378	0.000467077
54	Austria	2004	18	Thailand	CP011.9	0.000156303	6.04891e-06	2.09632e-05	9.83765e-05	8.93985e-06	0.000134693	0.000425324
54	Austria	2004	18	Thailand	CP012	8.49423e-06	5.73175e-07	2.72939e-06	2.79308e-07	1.00788e-06	1.7754e-05	3.0838e-05
54	Austria	2004	18	Thailand	CP021	0.000102163	6.79893e-06	3.0706e-05	3.31239e-06	1.13245e-05	0.000195274	0.000349579
54	Austria	2004	19	Viet Nam	CP011.1	0.000184848	1.74541e-06	6.00522e-06	7.54899e-06	5.13451e-06	3.49045e-05	0.000240186
54	Austria	2004	19	Viet Nam	CP011.2	0.000153557	1.67922e-05	1.40716e-05	3.14709e-05	1.00699e-05	5.95444e-05	0.000285506
54	Austria	2004	19	Viet Nam	CP011.3	6.7817e-05	1.28958e-06	7.77859e-06	3.82671e-05	4.83977e-06	3.59935e-05	0.000155985
54	Austria	2004	19	Viet Nam	CP011.4	1.05231e-05	3.63972e-06	4.02818e-06	4.71116e-07	1.78469e-06	1.94934e-05	3.99403e-05
54	Austria	2004	19	Viet Nam	CP011.5a	7.03214e-06	2.35911e-07	1.76341e-06	1.28465e-07	9.38861e-07	1.8195e-05	2.82937e-05
54	Austria	2004	19	Viet Nam	CP011.5b	4.82322e-06	2.07782e-06	3.03533e-06	2.45223e-07	1.25745e-06	1.49026e-05	2.63417e-05
54	Austria	2004	19	Viet Nam	CP011.6	0.000144928	1.62376e-06	7.42963e-06	9.4799e-06	5.82085e-06	4.04353e-05	0.000209718
54	Austria	2004	19	Viet Nam	CP011.7	0.000143528	1.60583e-06	7.37006e-06	9.41893e-06	5.78087e-06	4.0093e-05	0.000207797
54	Austria	2004	19	Viet Nam	CP011.8	8.08501e-05	1.36269e-06	6.20817e-06	7.88462e-06	5.30591e-06	3.58033e-05	0.000137415
54	Austria	2004	19	Viet Nam	CP011.9	7.21838e-05	1.40215e-06	5.37769e-06	7.40994e-06	3.94731e-06	3.05692e-05	0.00012089
54	Austria	2004	19	Viet Nam	CP012	2.09386e-06	1.42785e-07	6.18976e-07	4.82248e-08	2.86675e-07	3.2426e-06	6.43312e-06
54	Austria	2004	19	Viet Nam	CP021	2.5241e-05	1.7087e-06	7.18114e-06	5.74858e-07	3.33775e-06	3.66576e-05	7.4701e-05
54	Austria	2004	20	Rest of Southeast Asia	CP011.1	0.000298266	1.09244e-06	3.8756e-06	6.0171e-06	8.29174e-06	1.0262e-05	0.000327805
54	Austria	2004	20	Rest of Southeast Asia	CP011.2	3.41943e-05	8.74764e-06	5.28186e-06	1.94041e-06	5.20087e-06	1.26287e-05	6.79938e-05
54	Austria	2004	20	Rest of Southeast Asia	CP011.3	3.2239e-05	7.28161e-07	2.61066e-06	1.99759e-05	4.61506e-06	9.123e-06	6.92918e-05
54	Austria	2004	20	Rest of Southeast Asia	CP011.4	5.72579e-06	2.15983e-06	1.72549e-06	2.7765e-07	7.30649e-07	7.71392e-06	1.83333e-05
54	Austria	2004	20	Rest of Southeast Asia	CP011.5a	1.45755e-05	1.46451e-07	7.63002e-07	3.76724e-08	3.33419e-07	3.78305e-06	1.96391e-05
54	Austria	2004	20	Rest of Southeast Asia	CP011.5b	2.56576e-06	1.10137e-06	1.30912e-06	1.6033e-07	4.98959e-07	5.99577e-06	1.16313e-05
54	Austria	2004	20	Rest of Southeast Asia	CP011.6	0.000106937	9.21451e-07	3.1769e-06	7.07774e-06	4.7776e-06	1.05741e-05	0.000133465
54	Austria	2004	20	Rest of Southeast Asia	CP011.7	0.000105691	9.06605e-07	3.14224e-06	7.03204e-06	4.74376e-06	1.04069e-05	0.000131923
54	Austria	2004	20	Rest of Southeast Asia	CP011.8	0.000227879	9.85725e-07	9.84058e-06	7.5312e-06	1.52431e-05	1.7033e-05	0.000278512
54	Austria	2004	20	Rest of Southeast Asia	CP011.9	3.28117e-05	7.95765e-07	2.36518e-06	5.5443e-06	3.19715e-06	8.41142e-06	5.31255e-05
54	Austria	2004	20	Rest of Southeast Asia	CP012	1.14099e-06	7.70045e-08	2.93924e-07	3.35906e-08	1.19614e-07	1.38356e-06	3.04868e-06
54	Austria	2004	20	Rest of Southeast Asia	CP021	1.36876e-05	9.21856e-07	3.33194e-06	4.00026e-07	1.34063e-06	1.56063e-05	3.52884e-05
54	Austria	2004	21	Bangladesh	CP011.1	1.20479e-05	8.50984e-08	2.27024e-07	6.5815e-08	6.91062e-07	1.36618e-06	1.4483e-05
54	Austria	2004	21	Bangladesh	CP011.2	7.3937e-07	5.12861e-07	1.8757e-07	1.61157e-08	7.89258e-08	9.33864e-07	2.46871e-06
54	Austria	2004	21	Bangladesh	CP011.3	3.5138e-06	7.15574e-08	4.29756e-07	2.03819e-06	7.5925e-07	2.0712e-06	8.88375e-06
54	Austria	2004	21	Bangladesh	CP011.4	3.62601e-07	1.6334e-07	1.30563e-07	1.01621e-08	5.76637e-08	6.3916e-07	1.36349e-06
54	Austria	2004	21	Bangladesh	CP011.5a	1.22627e-07	5.38931e-09	5.56027e-08	2.28347e-09	2.32169e-08	2.65428e-07	4.74548e-07
54	Austria	2004	21	Bangladesh	CP011.5b	1.65451e-07	7.48546e-08	1.02659e-07	7.83e-09	4.3032e-08	4.9572e-07	8.89546e-07
54	Austria	2004	21	Bangladesh	CP011.6	4.83086e-06	7.1279e-08	2.19637e-07	8.0706e-08	4.34902e-07	1.37493e-06	7.01231e-06
54	Austria	2004	21	Bangladesh	CP011.7	4.77048e-06	7.03536e-08	2.1748e-07	8.01645e-08	4.31951e-07	1.36092e-06	6.93134e-06
54	Austria	2004	21	Bangladesh	CP011.8	3.53623e-06	5.70854e-08	1.66675e-07	6.60269e-08	3.39276e-07	1.11643e-06	5.28172e-06
54	Austria	2004	21	Bangladesh	CP011.9	3.38052e-06	6.03456e-08	1.61205e-07	6.32886e-08	3.17371e-07	1.08516e-06	5.06789e-06
54	Austria	2004	21	Bangladesh	CP012	4.15811e-08	3.84789e-09	1.82333e-08	1.03548e-09	7.09854e-09	9.84193e-08	1.70216e-07
54	Austria	2004	21	Bangladesh	CP021	4.97418e-07	4.51331e-08	1.9553e-07	1.18918e-08	7.63345e-08	9.92722e-07	1.81903e-06
54	Austria	2004	22	India	CP011.1	0.000813789	1.14285e-05	1.98475e-05	2.7664e-06	1.6242e-05	0.000174353	0.00103843
54	Austria	2004	22	India	CP011.2	6.92914e-05	5.08346e-05	2.21637e-05	1.8363e-06	8.11851e-06	0.000108753	0.000260998
54	Austria	2004	22	India	CP011.3	0.000161391	5.04048e-06	1.64069e-05	5.22736e-05	7.93195e-06	0.000102828	0.000345871
54	Austria	2004	22	India	CP011.4	3.6881e-05	1.57348e-05	1.79257e-05	3.53837e-06	6.99672e-06	8.44507e-05	0.000165527
54	Austria	2004	22	India	CP011.5a	7.50967e-05	1.53058e-06	7.62266e-06	3.36044e-07	3.15866e-06	4.14352e-05	0.00012918
54	Austria	2004	22	India	CP011.5b	2.20191e-05	9.22131e-06	1.43167e-05	2.86272e-06	5.34919e-06	6.66253e-05	0.000120394
54	Austria	2004	22	India	CP011.6	0.000419783	7.89387e-06	2.10901e-05	3.34709e-06	1.18716e-05	0.000143168	0.000607154
54	Austria	2004	22	India	CP011.7	0.000415009	7.81011e-06	2.09019e-05	3.32387e-06	1.17835e-05	0.000141883	0.000600711
54	Austria	2004	22	India	CP011.8	0.00019706	5.50659e-06	1.78527e-05	2.75054e-06	8.93261e-06	0.000112203	0.000344305
54	Austria	2004	22	India	CP011.9	0.000179374	5.74177e-06	1.63708e-05	2.60928e-06	8.00784e-06	0.000107115	0.000319219
54	Austria	2004	22	India	CP012	8.0246e-06	6.47804e-07	2.94001e-06	1.64495e-07	8.20459e-07	1.34617e-05	2.60591e-05
54	Austria	2004	22	India	CP021	9.67014e-05	7.75316e-06	3.4165e-05	1.95342e-06	9.41739e-06	0.000151239	0.000301229
54	Austria	2004	23	Nepal	CP011.1	2.23457e-05	2.98047e-07	2.53912e-07	1.59582e-08	5.56907e-07	1.29584e-06	2.47664e-05
54	Austria	2004	23	Nepal	CP011.2	3.08387e-06	6.39588e-06	4.30471e-07	4.532e-08	3.03523e-07	2.28102e-06	1.25401e-05
54	Austria	2004	23	Nepal	CP011.3	1.84956e-06	1.07113e-07	2.11153e-07	2.88207e-07	2.03156e-07	1.02377e-06	3.68296e-06
54	Austria	2004	23	Nepal	CP011.4	1.38631e-06	4.35984e-07	2.11958e-07	1.50957e-08	3.07507e-07	1.05293e-06	3.40978e-06
54	Austria	2004	23	Nepal	CP011.5a	1.3137e-06	1.66086e-08	9.51997e-08	4.46739e-09	5.71822e-08	4.81294e-07	1.96845e-06
54	Austria	2004	23	Nepal	CP011.5b	4.09768e-07	1.07455e-07	1.55651e-07	1.08158e-08	1.55767e-07	7.55179e-07	1.59464e-06
54	Austria	2004	23	Nepal	CP011.6	1.20507e-05	3.99408e-07	2.81843e-07	1.79345e-08	4.96067e-07	1.32951e-06	1.45754e-05
54	Austria	2004	23	Nepal	CP011.7	1.19285e-05	3.96137e-07	2.78889e-07	1.77801e-08	4.92632e-07	1.31301e-06	1.44269e-05
54	Austria	2004	23	Nepal	CP011.8	1.67019e-06	1.25427e-07	2.18387e-07	1.46569e-08	1.61681e-07	1.04384e-06	3.23418e-06
54	Austria	2004	23	Nepal	CP011.9	1.59199e-06	1.57729e-07	2.20131e-07	1.42528e-08	1.2458e-07	1.08816e-06	3.19684e-06
54	Austria	2004	23	Nepal	CP012	1.19552e-07	1.04525e-08	3.40872e-08	2.30418e-09	1.61198e-08	1.8217e-07	3.64686e-07
54	Austria	2004	23	Nepal	CP021	1.44005e-06	1.25099e-07	3.90966e-07	2.7351e-08	1.84538e-07	2.04564e-06	4.21365e-06
54	Austria	2004	24	Pakistan	CP011.1	2.43735e-05	3.12151e-07	1.06718e-06	6.4198e-08	5.00307e-07	5.52354e-06	3.18409e-05
54	Austria	2004	24	Pakistan	CP011.2	6.13572e-06	3.3003e-06	1.73792e-06	1.69463e-07	6.33078e-07	8.40391e-06	2.03804e-05
54	Austria	2004	24	Pakistan	CP011.3	8.65182e-06	2.32961e-07	1.00165e-06	2.10656e-06	3.83535e-07	4.85722e-06	1.72338e-05
54	Austria	2004	24	Pakistan	CP011.4	3.63667e-06	8.83514e-07	1.20752e-06	2.08596e-07	4.68575e-07	5.58905e-06	1.19939e-05
54	Austria	2004	24	Pakistan	CP011.5a	1.05956e-06	5.71048e-08	5.33429e-07	2.21662e-08	2.0291e-07	2.54327e-06	4.41844e-06
54	Austria	2004	24	Pakistan	CP011.5b	1.84195e-06	5.05621e-07	9.63028e-07	1.68124e-07	3.43841e-07	4.4053e-06	8.22786e-06
54	Austria	2004	24	Pakistan	CP011.6	4.38623e-05	3.77727e-07	1.59008e-06	8.46041e-08	1.50502e-06	9.71508e-06	5.71348e-05
54	Austria	2004	24	Pakistan	CP011.7	4.35384e-05	3.74617e-07	1.57881e-06	8.40252e-08	1.49515e-06	9.64528e-06	5.67163e-05
54	Austria	2004	24	Pakistan	CP011.8	1.05861e-05	2.48035e-07	1.08292e-06	6.33917e-08	5.14568e-07	5.27542e-06	1.77705e-05
54	Austria	2004	24	Pakistan	CP011.9	9.10505e-06	2.51666e-07	9.82944e-07	5.94982e-08	3.71303e-07	4.73359e-06	1.5504e-05
54	Austria	2004	24	Pakistan	CP012	3.14854e-07	2.95427e-08	1.6155e-07	8.377e-09	5.22595e-08	8.05073e-07	1.37166e-06
54	Austria	2004	24	Pakistan	CP021	3.774e-06	3.48685e-07	1.80342e-06	9.74464e-08	5.78434e-07	8.52698e-06	1.5129e-05
54	Austria	2004	25	Sri Lanka	CP011.1	3.52186e-05	4.29707e-07	1.88436e-06	1.9661e-07	8.46112e-07	5.29578e-06	4.38712e-05
54	Austria	2004	25	Sri Lanka	CP011.2	3.31015e-06	2.39281e-06	1.85284e-06	8.24202e-08	4.65456e-07	5.62036e-06	1.3724e-05
54	Austria	2004	25	Sri Lanka	CP011.3	1.10288e-05	3.63667e-07	2.24487e-06	7.99096e-05	7.84235e-07	6.76977e-06	0.000101101
54	Austria	2004	25	Sri Lanka	CP011.4	1.51022e-06	6.56475e-07	1.22012e-06	6.29226e-08	3.19674e-07	3.86245e-06	7.63187e-06
54	Austria	2004	25	Sri Lanka	CP011.5a	5.36789e-07	3.23655e-08	4.18992e-07	1.528e-08	1.30582e-07	1.69309e-06	2.8271e-06
54	Austria	2004	25	Sri Lanka	CP011.5b	9.54099e-07	4.06673e-07	9.83968e-07	5.00735e-08	2.54818e-07	3.09492e-06	5.74456e-06
54	Austria	2004	25	Sri Lanka	CP011.6	8.60686e-05	4.98746e-07	2.58384e-06	2.20295e-07	2.18998e-06	9.32407e-06	0.000100886
54	Austria	2004	25	Sri Lanka	CP011.7	8.54427e-05	4.94349e-07	2.5654e-06	2.18821e-07	2.17554e-06	9.25103e-06	0.000100148
54	Austria	2004	25	Sri Lanka	CP011.8	1.12121e-05	2.91904e-07	1.85942e-06	1.68578e-07	5.00565e-07	4.76482e-06	1.87974e-05
54	Austria	2004	25	Sri Lanka	CP011.9	1.08855e-05	3.01318e-07	1.81079e-06	1.61672e-07	5.49521e-07	4.69582e-06	1.84046e-05
54	Austria	2004	25	Sri Lanka	CP012	4.42863e-07	3.48835e-08	2.41205e-07	9.63261e-09	5.11212e-08	7.13072e-07	1.49278e-06
54	Austria	2004	25	Sri Lanka	CP021	5.33583e-06	4.1716e-07	2.83626e-06	1.14403e-07	5.8836e-07	7.97214e-06	1.72642e-05
54	Austria	2004	26	Rest of South Asia	CP011.1	5.06895e-05	2.20042e-06	5.55953e-07	1.09692e-07	7.0913e-07	2.32022e-06	5.65849e-05
54	Austria	2004	26	Rest of South Asia	CP011.2	1.65604e-05	6.77832e-05	1.89574e-06	2.85724e-07	8.34825e-07	9.64625e-06	9.70062e-05
54	Austria	2004	26	Rest of South Asia	CP011.3	5.59815e-06	7.20884e-07	1.04988e-06	8.97196e-05	4.2351e-07	3.99872e-06	0.000101511
54	Austria	2004	26	Rest of South Asia	CP011.4	3.46069e-06	4.567e-06	4.88241e-07	1.12078e-07	4.45883e-07	1.89385e-06	1.09677e-05
54	Austria	2004	26	Rest of South Asia	CP011.5a	1.59439e-06	4.72852e-08	1.18198e-07	5.49394e-09	6.52768e-08	5.90619e-07	2.42126e-06
54	Austria	2004	26	Rest of South Asia	CP011.5b	1.01167e-06	1.43766e-06	3.35946e-07	8.28423e-08	2.56699e-07	1.1925e-06	4.31731e-06
54	Austria	2004	26	Rest of South Asia	CP011.6	1.95635e-05	3.2216e-06	7.12485e-07	1.06478e-07	6.91272e-07	2.66769e-06	2.6963e-05
54	Austria	2004	26	Rest of South Asia	CP011.7	1.92278e-05	3.19767e-06	7.02559e-07	1.05612e-07	6.85616e-07	2.61334e-06	2.65326e-05
54	Austria	2004	26	Rest of South Asia	CP011.8	4.20385e-06	7.62861e-07	4.96491e-07	8.81512e-08	2.46745e-07	1.91029e-06	7.70838e-06
54	Austria	2004	26	Rest of South Asia	CP011.9	4.4648e-06	8.44073e-07	4.96773e-07	8.22652e-08	1.99329e-07	2.01832e-06	8.10556e-06
54	Austria	2004	26	Rest of South Asia	CP012	2.85802e-07	3.33501e-08	9.54743e-08	5.91393e-09	2.70604e-08	3.69873e-07	8.17474e-07
54	Austria	2004	26	Rest of South Asia	CP021	3.43574e-06	3.97373e-07	1.07308e-06	6.94345e-08	2.94644e-07	3.83485e-06	9.10512e-06
54	Austria	2004	27	Canada	CP011.1	0.00014008	3.28243e-06	7.62785e-06	3.76661e-06	2.14937e-06	3.51521e-05	0.000192059
54	Austria	2004	27	Canada	CP011.2	0.000186467	5.46347e-05	1.81503e-05	6.95932e-06	5.92818e-06	9.41916e-05	0.000366331
54	Austria	2004	27	Canada	CP011.3	2.96159e-05	2.96316e-06	9.32033e-06	0.000105598	2.32086e-06	4.32013e-05	0.000193019
54	Austria	2004	27	Canada	CP011.4	3.63365e-05	1.05198e-05	7.97679e-06	3.36243e-06	2.38688e-06	3.90795e-05	9.96619e-05
54	Austria	2004	27	Canada	CP011.5a	7.89207e-06	2.99368e-07	2.92273e-06	1.22234e-07	1.02997e-06	1.39295e-05	2.61959e-05
54	Austria	2004	27	Canada	CP011.5b	9.53463e-06	4.15194e-06	5.53217e-06	5.4316e-07	1.77489e-06	2.60013e-05	4.75381e-05
54	Austria	2004	27	Canada	CP011.6	7.978e-05	3.81587e-06	9.863e-06	4.71494e-06	2.70743e-06	4.30894e-05	0.000143971
54	Austria	2004	27	Canada	CP011.7	7.83523e-05	3.77688e-06	9.77657e-06	4.68401e-06	2.68473e-06	4.26516e-05	0.000141926
54	Austria	2004	27	Canada	CP011.8	3.71151e-05	3.20851e-06	8.05965e-06	3.90781e-06	2.294e-06	3.6943e-05	9.15281e-05
54	Austria	2004	27	Canada	CP011.9	3.05428e-05	2.86233e-06	7.29685e-06	3.68695e-06	2.08478e-06	3.28881e-05	7.93619e-05
54	Austria	2004	27	Canada	CP012	2.87635e-06	2.52752e-07	1.14641e-06	7.84604e-08	3.16297e-07	5.64329e-06	1.03136e-05
54	Austria	2004	27	Canada	CP021	3.45655e-05	3.00072e-06	1.28897e-05	9.24001e-07	3.49018e-06	6.0537e-05	0.000115407
54	Austria	2004	28	United States of America	CP011.1	0.00167673	2.58479e-05	5.81428e-05	1.41222e-05	1.77446e-05	0.000358415	0.002151
54	Austria	2004	28	United States of America	CP011.2	0.00033821	0.000327379	6.90449e-05	9.33901e-06	2.43154e-05	0.000388797	0.00115709
54	Austria	2004	28	United States of America	CP011.3	0.000262553	2.3978e-05	5.3262e-05	5.77667e-05	1.60541e-05	0.000271374	0.000684988
54	Austria	2004	28	United States of America	CP011.4	0.000193004	7.36401e-05	4.76761e-05	3.86938e-06	1.62352e-05	0.000243245	0.000577669
54	Austria	2004	28	United States of America	CP011.5a	0.000455694	5.04248e-06	2.47087e-05	1.21864e-06	8.66111e-06	0.000137372	0.000632697
54	Austria	2004	28	United States of America	CP011.5b	7.15661e-05	2.41639e-05	3.6315e-05	2.77934e-06	1.2332e-05	0.000180929	0.000328085
54	Austria	2004	28	United States of America	CP011.6	0.000637269	3.1782e-05	8.35658e-05	1.76339e-05	2.20894e-05	0.000426994	0.00121933
54	Austria	2004	28	United States of America	CP011.7	0.000626142	3.14667e-05	8.2852e-05	1.75151e-05	2.19068e-05	0.000423017	0.0012029
54	Austria	2004	28	United States of America	CP011.8	0.000303248	2.56007e-05	5.65419e-05	1.4358e-05	1.71095e-05	0.000293073	0.000709931
54	Austria	2004	28	United States of America	CP011.9	0.000282917	2.52548e-05	5.42015e-05	1.37209e-05	1.63719e-05	0.000282039	0.000674505
54	Austria	2004	28	United States of America	CP012	2.82022e-05	2.22131e-06	9.03931e-06	8.01128e-07	2.64026e-06	5.6833e-05	9.97372e-05
54	Austria	2004	28	United States of America	CP021	0.000339447	2.64617e-05	0.00010261	9.51117e-06	2.95976e-05	0.000630326	0.00113795
54	Austria	2004	29	Mexico	CP011.1	1.25184e-05	5.27527e-07	1.12064e-06	3.10545e-07	3.7273e-07	5.87971e-06	2.07296e-05
54	Austria	2004	29	Mexico	CP011.2	8.95676e-06	1.55505e-05	1.65476e-06	2.96541e-07	6.22618e-07	8.99207e-06	3.60732e-05
54	Austria	2004	29	Mexico	CP011.3	7.45434e-06	5.1537e-07	1.116e-06	4.27807e-06	3.69185e-07	6.02737e-06	1.97603e-05
54	Austria	2004	29	Mexico	CP011.4	3.60169e-06	1.80079e-06	1.15664e-06	2.12581e-07	4.05233e-07	5.97094e-06	1.31479e-05
54	Austria	2004	29	Mexico	CP011.5a	1.97541e-06	4.9125e-08	4.76854e-07	2.24986e-08	1.69594e-07	2.29354e-06	4.98702e-06
54	Austria	2004	29	Mexico	CP011.5b	2.41264e-06	1.20965e-06	9.2896e-07	1.7094e-07	3.24945e-07	4.76227e-06	9.8094e-06
54	Austria	2004	29	Mexico	CP011.6	3.00489e-05	6.68337e-07	1.53301e-06	3.88671e-07	5.59688e-07	9.97944e-06	4.3178e-05
54	Austria	2004	29	Mexico	CP011.7	2.97335e-05	6.62102e-07	1.52007e-06	3.8608e-07	5.55386e-07	9.89384e-06	4.2751e-05
54	Austria	2004	29	Mexico	CP011.8	9.48677e-06	5.40562e-07	1.19215e-06	3.53084e-07	4.01287e-07	6.39108e-06	1.83649e-05
54	Austria	2004	29	Mexico	CP011.9	7.99925e-06	5.15117e-07	1.09749e-06	3.02488e-07	3.66798e-07	5.77929e-06	1.60604e-05
54	Austria	2004	29	Mexico	CP012	2.38712e-06	1.04094e-07	3.43075e-07	5.77565e-08	1.43353e-07	2.88491e-06	5.92031e-06
54	Austria	2004	29	Mexico	CP021	2.87914e-05	1.24164e-06	3.8548e-06	6.90653e-07	1.62893e-06	3.25036e-05	6.8711e-05
54	Austria	2004	30	Rest of North America	CP011.1	2.76103e-07	1.6812e-08	5.84905e-08	4.90639e-07	1.81913e-08	2.83071e-07	1.14331e-06
54	Austria	2004	30	Rest of North America	CP011.2	4.48701e-07	3.12556e-07	1.12742e-07	4.64342e-07	3.73217e-08	6.53928e-07	2.02959e-06
54	Austria	2004	30	Rest of North America	CP011.3	1.83957e-07	2.16408e-08	8.4413e-08	5.80052e-06	2.30882e-08	4.02596e-07	6.51621e-06
54	Austria	2004	30	Rest of North America	CP011.4	1.18925e-07	5.19057e-08	6.65059e-08	6.16914e-08	2.206e-08	3.45941e-07	6.67029e-07
54	Austria	2004	30	Rest of North America	CP011.5a	3.67103e-08	2.48687e-09	2.73766e-08	1.35792e-09	9.70428e-09	1.30041e-07	2.07677e-07
54	Austria	2004	30	Rest of North America	CP011.5b	8.34965e-08	3.61668e-08	5.3561e-08	3.23156e-08	1.77904e-08	2.75255e-07	4.98585e-07
54	Austria	2004	30	Rest of North America	CP011.6	2.55344e-07	2.11471e-08	7.61623e-08	6.17192e-07	2.32758e-08	3.76838e-07	1.36996e-06
54	Austria	2004	30	Rest of North America	CP011.7	2.49299e-07	2.09417e-08	7.55632e-08	6.13246e-07	2.31011e-08	3.7365e-07	1.3558e-06
54	Austria	2004	30	Rest of North America	CP011.8	1.85882e-07	1.76468e-08	6.15692e-08	5.04968e-07	1.94256e-08	3.10091e-07	1.09958e-06
54	Austria	2004	30	Rest of North America	CP011.9	1.4987e-07	1.63941e-08	5.71344e-08	4.83324e-07	1.78095e-08	2.75803e-07	1.00033e-06
54	Austria	2004	30	Rest of North America	CP012	2.03635e-08	1.823e-09	9.00281e-09	2.75897e-09	2.7746e-09	4.98017e-08	8.65246e-08
54	Austria	2004	30	Rest of North America	CP021	2.43991e-07	2.14356e-08	9.93075e-08	3.27876e-08	3.02859e-08	5.22221e-07	9.50028e-07
54	Austria	2004	31	Argentina	CP011.1	0.000130461	1.39123e-05	8.42563e-06	8.90335e-05	3.416e-06	4.73472e-05	0.000292595
54	Austria	2004	31	Argentina	CP011.2	0.000264147	0.00389988	1.95503e-05	6.12053e-05	1.66048e-05	0.000141393	0.00440278
54	Austria	2004	31	Argentina	CP011.3	9.3929e-05	1.34106e-05	8.46713e-06	9.6529e-05	3.2777e-06	4.58664e-05	0.00026148
54	Austria	2004	31	Argentina	CP011.4	1.47836e-05	1.30759e-05	3.20964e-06	6.7816e-07	1.28326e-06	1.73184e-05	5.03489e-05
54	Austria	2004	31	Argentina	CP011.5a	0.000301847	6.54367e-07	2.68985e-06	1.83967e-07	2.62832e-06	3.61678e-05	0.000344171
54	Austria	2004	31	Argentina	CP011.5b	6.20178e-06	7.65312e-06	2.43529e-06	3.79013e-07	9.41354e-07	1.26494e-05	3.026e-05
54	Austria	2004	31	Argentina	CP011.6	0.000131169	1.72542e-05	1.06487e-05	0.000111764	4.18874e-06	5.74916e-05	0.000332516
54	Austria	2004	31	Argentina	CP011.7	0.000129493	1.71307e-05	1.05593e-05	0.000111049	4.15705e-06	5.6976e-05	0.000329365
54	Austria	2004	31	Argentina	CP011.8	0.000102095	1.4119e-05	8.51783e-06	9.14185e-05	3.41218e-06	4.70698e-05	0.000266632
54	Austria	2004	31	Argentina	CP011.9	9.70528e-05	1.35855e-05	8.2229e-06	8.76167e-05	3.28654e-06	4.53949e-05	0.000255159
54	Austria	2004	31	Argentina	CP012	3.98585e-06	3.22468e-07	9.29077e-07	1.93455e-07	2.86366e-07	5.10061e-06	1.08178e-05
54	Austria	2004	31	Argentina	CP021	4.81003e-05	3.8757e-06	1.08675e-05	2.32897e-06	3.32467e-06	5.8637e-05	0.000127134
54	Austria	2004	32	Bolivia	CP011.1	8.24393e-06	5.74107e-07	4.0545e-07	4.03261e-08	1.7162e-07	1.67838e-06	1.11138e-05
54	Austria	2004	32	Bolivia	CP011.2	7.30722e-06	0.00014244	8.78949e-07	2.47701e-07	6.27969e-07	4.91225e-06	0.000156415
54	Austria	2004	32	Bolivia	CP011.3	2.19529e-06	3.77487e-07	3.13755e-07	1.16972e-07	1.26727e-07	1.46875e-06	4.59898e-06
54	Austria	2004	32	Bolivia	CP011.4	7.79028e-07	1.7775e-06	2.69279e-07	3.49877e-08	1.20624e-07	1.29901e-06	4.28044e-06
54	Austria	2004	32	Bolivia	CP011.5a	1.7964e-06	6.62042e-08	1.38895e-07	6.08607e-09	6.28303e-08	6.38591e-07	2.70901e-06
54	Austria	2004	32	Bolivia	CP011.5b	4.59416e-07	1.06883e-06	2.14054e-07	2.74043e-08	9.59212e-08	1.0253e-06	2.89093e-06
54	Austria	2004	32	Bolivia	CP011.6	1.55669e-05	6.69964e-07	1.15137e-06	5.04067e-08	4.04211e-07	2.91924e-06	2.07621e-05
54	Austria	2004	32	Bolivia	CP011.7	1.53685e-05	6.6411e-07	1.14149e-06	4.99975e-08	4.01047e-07	2.88307e-06	2.05082e-05
54	Austria	2004	32	Bolivia	CP011.8	3.82103e-06	4.75088e-07	4.25769e-07	1.04066e-07	1.89782e-07	1.90068e-06	6.91642e-06
54	Austria	2004	32	Bolivia	CP011.9	2.58843e-06	3.96467e-07	3.24291e-07	3.25116e-08	1.29793e-07	1.47577e-06	4.94726e-06
54	Austria	2004	32	Bolivia	CP012	1.37367e-07	1.38757e-08	4.22434e-08	3.10615e-09	1.56449e-08	2.26945e-07	4.39182e-07
54	Austria	2004	32	Bolivia	CP021	1.65224e-06	1.64041e-07	4.76169e-07	3.66612e-08	1.75747e-07	2.46827e-06	4.97312e-06
54	Austria	2004	33	Brazil	CP011.1	0.000519127	1.43703e-05	8.16922e-05	1.08659e-05	1.04144e-05	9.6138e-05	0.000732607
54	Austria	2004	33	Brazil	CP011.2	0.00028986	0.000606404	7.25772e-05	4.4609e-06	1.8103e-05	0.000147329	0.00113873
54	Austria	2004	33	Brazil	CP011.3	0.000432233	1.35489e-05	7.98792e-05	3.51095e-05	1.00155e-05	9.3073e-05	0.00066386
54	Austria	2004	33	Brazil	CP011.4	4.78721e-05	2.37714e-05	1.18321e-05	8.99231e-07	3.18813e-06	4.29622e-05	0.000130525
54	Austria	2004	33	Brazil	CP011.5a	3.0244e-05	5.69466e-07	3.55151e-06	1.31499e-07	1.30976e-06	1.53429e-05	5.11492e-05
54	Austria	2004	33	Brazil	CP011.5b	1.35913e-05	8.45034e-06	6.64565e-06	5.5804e-07	2.11756e-06	2.92913e-05	6.06542e-05
54	Austria	2004	33	Brazil	CP011.6	0.0054552	3.46658e-05	0.000130102	1.41764e-05	2.25213e-05	0.00021779	0.00587445
54	Austria	2004	33	Brazil	CP011.7	0.00541818	3.44099e-05	0.000129216	1.4084e-05	2.23646e-05	0.000216014	0.00583427
54	Austria	2004	33	Brazil	CP011.8	0.000634058	1.53378e-05	9.23053e-05	1.12662e-05	1.36564e-05	0.000121611	0.000888235
54	Austria	2004	33	Brazil	CP011.9	0.000505663	1.77848e-05	8.48145e-05	1.0807e-05	1.17385e-05	0.000108541	0.000739349
54	Austria	2004	33	Brazil	CP012	2.37042e-05	1.64276e-06	4.59638e-06	3.24172e-07	1.17187e-06	2.15483e-05	5.29877e-05
54	Austria	2004	33	Brazil	CP021	0.000286399	1.98212e-05	5.50219e-05	3.90503e-06	1.39646e-05	0.000256052	0.000635164
54	Austria	2004	34	Chile	CP011.1	6.23983e-05	1.47205e-06	3.46516e-06	2.726e-05	9.90298e-07	1.19922e-05	0.000107578
54	Austria	2004	34	Chile	CP011.2	4.50352e-05	1.97822e-05	1.07193e-05	4.22406e-05	2.98409e-06	2.17836e-05	0.000142545
54	Austria	2004	34	Chile	CP011.3	1.71947e-05	1.38696e-06	3.18117e-06	3.59046e-05	8.69502e-07	1.06959e-05	6.92329e-05
54	Austria	2004	34	Chile	CP011.4	6.24074e-06	2.91665e-06	1.53479e-06	7.20056e-07	4.60048e-07	6.32925e-06	1.82015e-05
54	Austria	2004	34	Chile	CP011.5a	8.25508e-07	4.92501e-08	4.77053e-07	2.11739e-07	1.69454e-07	2.24564e-06	3.97864e-06
54	Austria	2004	34	Chile	CP011.5b	1.61949e-06	9.66821e-07	1.09928e-06	2.78215e-07	3.29938e-07	4.45833e-06	8.75207e-06
54	Austria	2004	34	Chile	CP011.6	3.7768e-05	1.86324e-06	4.69626e-06	3.42062e-05	1.31738e-06	1.51684e-05	9.50195e-05
54	Austria	2004	34	Chile	CP011.7	3.73136e-05	1.84795e-06	4.66082e-06	3.39876e-05	1.30771e-06	1.50338e-05	9.41514e-05
54	Austria	2004	34	Chile	CP011.8	1.86662e-05	1.44048e-06	3.25119e-06	2.79302e-05	8.98331e-07	1.09116e-05	6.3098e-05
54	Austria	2004	34	Chile	CP011.9	1.77466e-05	1.40269e-06	3.10586e-06	2.67664e-05	8.54118e-07	1.04154e-05	6.02911e-05
54	Austria	2004	34	Chile	CP012	1.45419e-06	1.12556e-07	1.10598e-06	4.82958e-07	2.0743e-07	2.40347e-06	5.76658e-06
54	Austria	2004	34	Chile	CP021	1.75499e-05	1.3531e-06	1.32394e-05	5.83384e-06	2.4603e-06	2.80241e-05	6.84606e-05
54	Austria	2004	35	Colombia	CP011.1	2.79235e-05	1.17011e-05	1.88051e-06	1.02082e-06	1.0887e-06	9.0614e-06	5.2676e-05
54	Austria	2004	35	Colombia	CP011.2	8.97276e-06	0.000107717	2.62213e-06	1.52683e-06	1.75156e-06	1.06377e-05	0.000133228
54	Austria	2004	35	Colombia	CP011.3	1.47554e-05	1.06637e-05	1.71016e-06	4.49074e-06	9.49676e-07	8.24311e-06	4.08128e-05
54	Austria	2004	35	Colombia	CP011.4	4.81117e-06	9.36328e-06	1.56663e-06	1.61952e-07	6.91361e-07	7.29637e-06	2.38908e-05
54	Austria	2004	35	Colombia	CP011.5a	1.75349e-06	1.84355e-07	5.89192e-07	2.66206e-08	2.30698e-07	2.80696e-06	5.59132e-06
54	Austria	2004	35	Colombia	CP011.5b	2.22679e-06	6.28212e-06	1.21071e-06	1.22043e-07	5.36362e-07	5.57332e-06	1.59513e-05
54	Austria	2004	35	Colombia	CP011.6	0.000164138	1.71e-05	6.7977e-06	1.60827e-06	4.35058e-06	2.45053e-05	0.0002185
54	Austria	2004	35	Colombia	CP011.7	0.000162876	1.69874e-05	6.74884e-06	1.59781e-06	4.32154e-06	2.4311e-05	0.000216843
54	Austria	2004	35	Colombia	CP011.8	1.99784e-05	1.12344e-05	1.85042e-06	1.00675e-06	1.05207e-06	9.17891e-06	4.4301e-05
54	Austria	2004	35	Colombia	CP011.9	2.40643e-05	1.09258e-05	1.92119e-06	9.80734e-07	1.10569e-06	8.93331e-06	4.7931e-05
54	Austria	2004	35	Colombia	CP012	1.5458e-06	1.42619e-07	3.55466e-07	2.88578e-08	1.18841e-07	1.9525e-06	4.14409e-06
54	Austria	2004	35	Colombia	CP021	1.86395e-05	1.71135e-06	4.09926e-06	3.43667e-07	1.35371e-06	2.19997e-05	4.81472e-05
54	Austria	2004	36	Ecuador	CP011.1	3.14508e-05	2.31873e-06	1.69868e-06	1.62661e-05	9.07273e-07	8.6977e-06	6.13392e-05
54	Austria	2004	36	Ecuador	CP011.2	5.90651e-06	2.30163e-05	8.78599e-07	1.36774e-06	6.11274e-07	4.93144e-06	3.67118e-05
54	Austria	2004	36	Ecuador	CP011.3	1.5838e-05	2.06267e-06	1.66192e-06	2.80973e-05	7.96824e-07	8.10484e-06	5.65615e-05
54	Austria	2004	36	Ecuador	CP011.4	2.36774e-06	1.48441e-06	5.1332e-07	1.53138e-07	2.18498e-07	2.61807e-06	7.35518e-06
54	Austria	2004	36	Ecuador	CP011.5a	1.37525e-06	5.81092e-08	2.01914e-07	8.70611e-08	8.12698e-08	1.03054e-06	2.83415e-06
54	Austria	2004	36	Ecuador	CP011.5b	9.04797e-07	6.13638e-07	3.85404e-07	9.32546e-08	1.61704e-07	1.92021e-06	4.07901e-06
54	Austria	2004	36	Ecuador	CP011.6	0.00122201	3.31386e-05	4.40251e-05	5.68667e-05	4.17203e-05	0.000280764	0.00167852
54	Austria	2004	36	Ecuador	CP011.7	0.001214	3.29238e-05	4.37389e-05	5.65033e-05	4.14526e-05	0.000278935	0.00166756
54	Austria	2004	36	Ecuador	CP011.8	1.71621e-05	2.15689e-06	1.66207e-06	1.64545e-05	8.11354e-07	8.27565e-06	4.65226e-05
54	Austria	2004	36	Ecuador	CP011.9	1.6959e-05	2.09049e-06	1.5906e-06	1.57805e-05	7.71648e-07	7.85686e-06	4.50491e-05
54	Austria	2004	36	Ecuador	CP012	2.73349e-06	2.2804e-07	4.82122e-07	4.96956e-08	1.22667e-07	2.66863e-06	6.28464e-06
54	Austria	2004	36	Ecuador	CP021	3.30194e-05	2.74391e-06	5.58367e-06	5.91748e-07	1.44823e-06	3.1507e-05	7.4894e-05
54	Austria	2004	37	Paraguay	CP011.1	5.94278e-06	1.36771e-07	4.35171e-07	1.96936e-08	9.62629e-08	1.31283e-06	7.94351e-06
54	Austria	2004	37	Paraguay	CP011.2	6.07059e-06	4.35397e-05	1.37253e-06	1.05732e-07	6.17636e-07	4.19901e-06	5.59052e-05
54	Austria	2004	37	Paraguay	CP011.3	1.07726e-06	1.0751e-07	4.0347e-07	2.5121e-07	8.70291e-08	1.17098e-06	3.09746e-06
54	Austria	2004	37	Paraguay	CP011.4	1.04944e-06	5.51023e-07	3.14957e-07	2.70071e-08	1.14482e-07	1.43011e-06	3.48702e-06
54	Austria	2004	37	Paraguay	CP011.5a	5.70037e-07	1.32572e-08	1.20298e-07	4.55081e-09	4.17636e-08	5.36928e-07	1.28683e-06
54	Austria	2004	37	Paraguay	CP011.5b	5.63435e-07	2.17379e-07	2.42176e-07	2.09044e-08	8.86343e-08	1.10688e-06	2.23941e-06
54	Austria	2004	37	Paraguay	CP011.6	6.49062e-06	1.47877e-07	5.85318e-07	2.53288e-08	1.34641e-07	1.58772e-06	8.97151e-06
54	Austria	2004	37	Paraguay	CP011.7	6.32435e-06	1.44945e-07	5.78394e-07	2.5057e-08	1.33046e-07	1.55548e-06	8.76127e-06
54	Austria	2004	37	Paraguay	CP011.8	2.70932e-05	4.29962e-07	2.10732e-06	5.8432e-08	1.25415e-06	4.71232e-06	3.56554e-05
54	Austria	2004	37	Paraguay	CP011.9	1.71001e-06	1.28996e-07	4.01689e-07	1.89384e-08	9.19192e-08	1.27294e-06	3.6245e-06
54	Austria	2004	37	Paraguay	CP012	1.60153e-07	1.42913e-08	7.31321e-08	3.60871e-09	2.65553e-08	4.20878e-07	6.98618e-07
54	Austria	2004	37	Paraguay	CP021	1.87027e-06	1.55022e-07	5.73233e-07	3.57651e-08	2.11438e-07	2.61368e-06	5.45941e-06
54	Austria	2004	38	Peru	CP011.1	1.33909e-05	2.2897e-06	1.46468e-06	1.12324e-06	5.01081e-07	5.35164e-06	2.41213e-05
54	Austria	2004	38	Peru	CP011.2	1.86404e-05	5.60232e-05	3.70744e-06	2.11704e-06	1.30052e-06	1.36222e-05	9.54107e-05
54	Austria	2004	38	Peru	CP011.3	4.82484e-06	1.67998e-06	1.81669e-06	9.32238e-05	6.32672e-07	8.33062e-06	0.000110509
54	Austria	2004	38	Peru	CP011.4	3.54478e-06	3.97908e-06	1.42686e-06	5.46613e-07	5.03253e-07	5.79295e-06	1.57935e-05
54	Austria	2004	38	Peru	CP011.5a	1.08664e-06	4.54677e-07	5.22829e-07	3.89753e-07	1.99024e-07	2.41463e-06	5.06755e-06
54	Austria	2004	38	Peru	CP011.5b	2.47357e-06	1.951e-06	1.1461e-06	4.29392e-07	4.02136e-07	4.65088e-06	1.10531e-05
54	Austria	2004	38	Peru	CP011.6	2.84093e-05	2.35355e-06	1.94555e-06	1.16215e-06	7.11466e-07	7.50605e-06	4.2088e-05
54	Austria	2004	38	Peru	CP011.7	2.80963e-05	2.33642e-06	1.92977e-06	1.15461e-06	7.06147e-07	7.43482e-06	4.16581e-05
54	Austria	2004	38	Peru	CP011.8	7.90989e-06	5.20643e-06	1.86115e-06	1.16044e-06	5.51305e-07	5.81759e-06	2.25068e-05
54	Austria	2004	38	Peru	CP011.9	4.29851e-06	1.29863e-06	1.19517e-06	8.70515e-07	3.89452e-07	4.8897e-06	1.2942e-05
54	Austria	2004	38	Peru	CP012	4.11452e-07	7.88915e-08	1.6145e-07	1.69614e-08	6.06109e-08	8.43067e-07	1.57243e-06
54	Austria	2004	38	Peru	CP021	4.92676e-06	9.25181e-07	1.7854e-06	1.99248e-07	6.61013e-07	8.83503e-06	1.73326e-05
54	Austria	2004	39	Uruguay	CP011.1	7.42431e-06	5.48732e-07	6.25782e-07	2.70317e-06	1.89508e-07	2.361e-06	1.38525e-05
54	Austria	2004	39	Uruguay	CP011.2	1.54936e-05	0.000238491	1.91461e-06	1.48078e-06	1.07348e-06	9.5873e-06	0.000268041
54	Austria	2004	39	Uruguay	CP011.3	2.88283e-06	5.53054e-07	6.28788e-07	7.06615e-06	1.78375e-07	2.35742e-06	1.36666e-05
54	Austria	2004	39	Uruguay	CP011.4	1.29137e-06	5.02628e-06	6.89797e-07	2.84006e-07	2.39048e-07	2.5978e-06	1.01283e-05
54	Austria	2004	39	Uruguay	CP011.5a	4.42964e-07	2.72503e-08	1.93457e-07	8.39443e-09	6.97436e-08	9.249e-07	1.66671e-06
54	Austria	2004	39	Uruguay	CP011.5b	7.49077e-07	2.60115e-06	5.34245e-07	8.7874e-08	1.83429e-07	2.03954e-06	6.19532e-06
54	Austria	2004	39	Uruguay	CP011.6	6.34738e-06	7.04694e-07	9.47276e-07	3.39526e-06	2.62863e-07	3.22104e-06	1.48785e-05
54	Austria	2004	39	Uruguay	CP011.7	6.22513e-06	6.98892e-07	9.3914e-07	3.3735e-06	2.60702e-07	3.186e-06	1.46834e-05
54	Austria	2004	39	Uruguay	CP011.8	3.60807e-06	5.51638e-07	8.39238e-07	2.77645e-06	1.93368e-07	2.39582e-06	1.03646e-05
54	Austria	2004	39	Uruguay	CP011.9	2.96893e-06	5.27281e-07	5.95716e-07	2.66002e-06	1.70394e-07	2.1726e-06	9.09494e-06
54	Austria	2004	39	Uruguay	CP012	5.41322e-07	2.26359e-08	9.82158e-08	3.53843e-08	3.12137e-08	4.0312e-07	1.13189e-06
54	Austria	2004	39	Uruguay	CP021	6.52809e-06	2.67582e-07	1.11841e-06	4.25622e-07	3.49063e-07	4.29878e-06	1.29875e-05
54	Austria	2004	40	Venezuela (Bolivarian Republic of)	CP011.1	4.18444e-06	2.62376e-07	6.32319e-07	2.44496e-07	2.16779e-07	3.12688e-06	8.66729e-06
54	Austria	2004	40	Venezuela (Bolivarian Republic of)	CP011.2	3.94691e-06	2.81473e-05	1.14694e-06	3.84319e-07	4.64736e-07	6.31234e-06	4.04026e-05
54	Austria	2004	40	Venezuela (Bolivarian Republic of)	CP011.3	2.28495e-06	2.83845e-07	6.60633e-07	8.41267e-06	2.21196e-07	3.2797e-06	1.5143e-05
54	Austria	2004	40	Venezuela (Bolivarian Republic of)	CP011.4	1.2238e-06	9.50171e-07	7.39367e-07	7.7963e-08	2.59123e-07	3.77125e-06	7.02167e-06
54	Austria	2004	40	Venezuela (Bolivarian Republic of)	CP011.5a	5.19984e-07	3.37558e-08	3.37263e-07	1.47559e-08	1.20634e-07	1.59873e-06	2.62513e-06
54	Austria	2004	40	Venezuela (Bolivarian Republic of)	CP011.5b	8.78471e-07	7.07766e-07	5.99507e-07	5.93862e-08	2.09893e-07	3.05008e-06	5.5051e-06
54	Austria	2004	40	Venezuela (Bolivarian Republic of)	CP011.6	5.01425e-06	3.4108e-07	8.34172e-07	3.1066e-07	2.88287e-07	4.25575e-06	1.10442e-05
54	Austria	2004	40	Venezuela (Bolivarian Republic of)	CP011.7	4.94572e-06	3.3832e-07	8.27912e-07	3.08644e-07	2.86231e-07	4.2221e-06	1.09289e-05
54	Austria	2004	40	Venezuela (Bolivarian Republic of)	CP011.8	2.93561e-06	2.70231e-07	6.59252e-07	2.51539e-07	2.26652e-07	3.3321e-06	7.67539e-06
54	Austria	2004	40	Venezuela (Bolivarian Republic of)	CP011.9	2.23596e-06	2.5504e-07	6.14762e-07	2.39937e-07	2.09618e-07	3.02367e-06	6.57899e-06
54	Austria	2004	40	Venezuela (Bolivarian Republic of)	CP012	2.40343e-07	2.09479e-08	9.9176e-08	8.68426e-09	3.30874e-08	5.64343e-07	9.66582e-07
54	Austria	2004	40	Venezuela (Bolivarian Republic of)	CP021	2.88069e-06	2.46562e-07	1.08417e-06	1.0199e-07	3.5913e-07	5.88657e-06	1.05591e-05
54	Austria	2004	41	Rest of South America	CP011.1	2.41999e-06	3.20812e-07	3.92111e-07	1.031e-06	8.08449e-08	1.19681e-06	5.44156e-06
54	Austria	2004	41	Rest of South America	CP011.2	2.14646e-06	1.73335e-06	3.14332e-07	5.39262e-06	1.34222e-07	1.80885e-06	1.15298e-05
54	Austria	2004	41	Rest of South America	CP011.3	1.43687e-06	3.01074e-07	4.04694e-07	6.0275e-06	8.14143e-08	1.5337e-06	9.78525e-06
54	Austria	2004	41	Rest of South America	CP011.4	6.62807e-07	4.49808e-07	2.00119e-07	1.33707e-07	7.19177e-08	8.71847e-07	2.39021e-06
54	Austria	2004	41	Rest of South America	CP011.5a	1.80421e-07	7.41357e-09	5.10858e-08	5.83283e-09	1.75188e-08	2.5504e-07	5.17311e-07
54	Austria	2004	41	Rest of South America	CP011.5b	4.20223e-07	3.19568e-07	1.55845e-07	8.62802e-08	5.61908e-08	6.77076e-07	1.71518e-06
54	Austria	2004	41	Rest of South America	CP011.6	1.62199e-05	4.46758e-07	1.02642e-06	1.41431e-06	2.49613e-07	5.31036e-06	2.46674e-05
54	Austria	2004	41	Rest of South America	CP011.7	1.61014e-05	4.43667e-07	1.01948e-06	1.40527e-06	2.47931e-07	5.2738e-06	2.44915e-05
54	Austria	2004	41	Rest of South America	CP011.8	1.71143e-06	3.12571e-07	3.91542e-07	1.04516e-06	8.0303e-08	1.13726e-06	4.67826e-06
54	Austria	2004	41	Rest of South America	CP011.9	1.44458e-06	2.99362e-07	3.70817e-07	1.00087e-06	7.37453e-08	1.04253e-06	4.23191e-06
54	Austria	2004	41	Rest of South America	CP012	9.08266e-08	7.83111e-09	2.98017e-08	4.5604e-09	1.18653e-08	1.70049e-07	3.14934e-07
54	Austria	2004	41	Rest of South America	CP021	1.09458e-06	9.3762e-08	3.45427e-07	5.46606e-08	1.37949e-07	1.93547e-06	3.66184e-06
54	Austria	2004	42	Costa Rica	CP011.1	4.92052e-05	1.13479e-06	2.37976e-06	2.18281e-06	1.04543e-06	1.07757e-05	6.67237e-05
54	Austria	2004	42	Costa Rica	CP011.2	8.85487e-06	6.42457e-05	1.58543e-06	7.1927e-07	1.21835e-06	7.97952e-06	8.46031e-05
54	Austria	2004	42	Costa Rica	CP011.3	2.47621e-05	1.07679e-06	2.25576e-06	4.38208e-06	8.73578e-07	9.34603e-06	4.26964e-05
54	Austria	2004	42	Costa Rica	CP011.4	2.60191e-06	5.36192e-06	8.61739e-07	1.2342e-07	4.35531e-07	4.31349e-06	1.3698e-05
54	Austria	2004	42	Costa Rica	CP011.5a	1.85475e-06	4.13584e-08	3.41294e-07	1.47368e-08	1.34604e-07	1.68957e-06	4.07631e-06
54	Austria	2004	42	Costa Rica	CP011.5b	1.43989e-06	3.9898e-06	6.81118e-07	9.46256e-08	3.45024e-07	3.37983e-06	9.93029e-06
54	Austria	2004	42	Costa Rica	CP011.6	0.000712676	7.33244e-06	7.46487e-05	4.10122e-06	3.21544e-05	0.000193818	0.00102473
54	Austria	2004	42	Costa Rica	CP011.7	0.000707962	7.28302e-06	7.41678e-05	4.07488e-06	3.19481e-05	0.000192551	0.00101799
54	Austria	2004	42	Costa Rica	CP011.8	3.00372e-05	1.13226e-06	2.42892e-06	2.24295e-06	1.01385e-06	1.03702e-05	4.72254e-05
54	Austria	2004	42	Costa Rica	CP011.9	2.53055e-05	1.08101e-06	2.25774e-06	2.14598e-06	8.70192e-07	9.16966e-06	4.08301e-05
54	Austria	2004	42	Costa Rica	CP012	1.7192e-06	1.36624e-07	3.41487e-07	3.49094e-08	1.03658e-07	1.97061e-06	4.30649e-06
54	Austria	2004	42	Costa Rica	CP021	2.07515e-05	1.64321e-06	3.99838e-06	4.18336e-07	1.1995e-06	2.27735e-05	5.07844e-05
54	Austria	2004	43	Guatemala	CP011.1	1.43958e-05	3.86156e-07	2.43738e-06	1.33128e-07	4.80997e-07	3.44257e-06	2.12761e-05
54	Austria	2004	43	Guatemala	CP011.2	5.98991e-06	8.11313e-05	1.32584e-05	1.94251e-07	1.4339e-06	5.67989e-06	0.000107688
54	Austria	2004	43	Guatemala	CP011.3	6.40032e-06	3.10804e-07	2.32997e-06	1.28987e-06	3.85082e-07	2.79494e-06	1.3511e-05
54	Austria	2004	43	Guatemala	CP011.4	2.13564e-06	2.00615e-06	1.54523e-06	3.86081e-08	2.86522e-07	2.16585e-06	8.17801e-06
54	Austria	2004	43	Guatemala	CP011.5a	1.01645e-06	2.04031e-08	1.25661e-07	5.54785e-09	5.8862e-08	6.14268e-07	1.8412e-06
54	Austria	2004	43	Guatemala	CP011.5b	8.02855e-07	1.00528e-06	1.08359e-06	2.57175e-08	2.12028e-07	1.54592e-06	4.67539e-06
54	Austria	2004	43	Guatemala	CP011.6	6.08359e-05	7.02153e-07	3.67497e-06	1.99121e-07	1.62428e-06	7.14555e-06	7.4182e-05
54	Austria	2004	43	Guatemala	CP011.7	6.03477e-05	6.96082e-07	3.64895e-06	1.97762e-07	1.61332e-06	7.08227e-06	7.35861e-05
54	Austria	2004	43	Guatemala	CP011.8	1.77881e-05	3.52784e-07	2.52607e-06	1.3674e-07	6.53205e-07	3.90017e-06	2.53571e-05
54	Austria	2004	43	Guatemala	CP011.9	1.02147e-05	3.15298e-07	2.33672e-06	1.24873e-07	3.99057e-07	2.86484e-06	1.62555e-05
54	Austria	2004	43	Guatemala	CP012	6.06551e-07	4.46597e-08	1.28027e-07	1.01004e-08	4.21097e-08	6.45881e-07	1.47733e-06
54	Austria	2004	43	Guatemala	CP021	7.32239e-06	5.37395e-07	1.50966e-06	1.21089e-07	4.92041e-07	7.47463e-06	1.74572e-05
54	Austria	2004	44	Honduras	CP011.1	6.79183e-06	2.1978e-07	7.91409e-07	7.48367e-07	2.3708e-07	2.27337e-06	1.10618e-05
54	Austria	2004	44	Honduras	CP011.2	4.34824e-06	5.59803e-05	1.48769e-06	5.14432e-07	6.66546e-07	4.49637e-06	6.74936e-05
54	Austria	2004	44	Honduras	CP011.3	3.37901e-06	1.9212e-07	7.8725e-07	1.60761e-06	2.26732e-07	2.15548e-06	8.34821e-06
54	Austria	2004	44	Honduras	CP011.4	1.48899e-06	4.39784e-06	5.63627e-07	1.25848e-07	2.46662e-07	2.24032e-06	9.06328e-06
54	Austria	2004	44	Honduras	CP011.5a	5.02648e-07	1.36543e-08	1.29554e-07	5.51471e-09	5.4527e-08	6.5881e-07	1.36471e-06
54	Austria	2004	44	Honduras	CP011.5b	8.18088e-07	3.35049e-06	4.39515e-07	8.98361e-08	1.92381e-07	1.73539e-06	6.6257e-06
54	Austria	2004	44	Honduras	CP011.6	5.83105e-05	5.65917e-07	2.47614e-06	9.84498e-07	1.11199e-06	8.68231e-06	7.21313e-05
54	Austria	2004	44	Honduras	CP011.7	5.78825e-05	5.61419e-07	2.45891e-06	9.78161e-07	1.10456e-06	8.61703e-06	7.16026e-05
54	Austria	2004	44	Honduras	CP011.8	6.7381e-06	2.11382e-07	8.53226e-07	7.69853e-07	3.05023e-07	2.62199e-06	1.14996e-05
54	Austria	2004	44	Honduras	CP011.9	4.28602e-06	1.9559e-07	8.29273e-07	7.35784e-07	2.35662e-07	2.19642e-06	8.47875e-06
54	Austria	2004	44	Honduras	CP012	5.04753e-07	2.9324e-08	9.89061e-08	1.36541e-08	3.90946e-08	5.11509e-07	1.19724e-06
54	Austria	2004	44	Honduras	CP021	6.09035e-06	3.5144e-07	1.14918e-06	1.63773e-07	4.54047e-07	5.75853e-06	1.39673e-05
54	Austria	2004	45	Nicaragua	CP011.1	1.002e-05	4.85233e-07	2.05741e-06	8.48029e-08	3.35686e-07	2.40981e-06	1.5393e-05
54	Austria	2004	45	Nicaragua	CP011.2	3.76763e-06	1.04672e-05	7.42259e-07	1.30801e-06	3.63222e-07	3.23645e-06	1.98848e-05
54	Austria	2004	45	Nicaragua	CP011.3	5.49401e-06	4.476e-07	1.97694e-06	4.03573e-07	2.88073e-07	2.19618e-06	1.08064e-05
54	Austria	2004	45	Nicaragua	CP011.4	1.42677e-06	1.61606e-06	2.93177e-07	3.38823e-08	1.29428e-07	1.45029e-06	4.9496e-06
54	Austria	2004	45	Nicaragua	CP011.5a	4.81408e-06	6.43379e-08	2.06111e-07	1.31982e-08	7.17612e-08	9.8635e-07	6.15583e-06
54	Austria	2004	45	Nicaragua	CP011.5b	4.21478e-07	8.31321e-07	2.12304e-07	2.35838e-08	9.5238e-08	1.01775e-06	2.60167e-06
54	Austria	2004	45	Nicaragua	CP011.6	1.61395e-05	6.06512e-07	2.61462e-06	1.06455e-07	4.26101e-07	3.1797e-06	2.30729e-05
54	Austria	2004	45	Nicaragua	CP011.7	1.59379e-05	6.01069e-07	2.5954e-06	1.05688e-07	4.22799e-07	3.14194e-06	2.28048e-05
54	Austria	2004	45	Nicaragua	CP011.8	7.59264e-06	4.85393e-07	2.11968e-06	8.57633e-08	3.58543e-07	2.62349e-06	1.32655e-05
54	Austria	2004	45	Nicaragua	CP011.9	1.06188e-05	4.8843e-07	2.13832e-06	9.14322e-08	3.7247e-07	2.55056e-06	1.626e-05
54	Austria	2004	45	Nicaragua	CP012	5.762e-07	4.59304e-08	1.181e-07	9.71382e-09	3.70083e-08	6.47327e-07	1.43428e-06
54	Austria	2004	45	Nicaragua	CP021	6.956e-06	5.52655e-07	1.38635e-06	1.16352e-07	4.31554e-07	7.47488e-06	1.69178e-05
54	Austria	2004	46	Panama	CP011.1	1.92406e-05	9.74039e-06	1.76291e-06	8.61317e-06	6.89305e-07	1.04325e-05	5.04788e-05
54	Austria	2004	46	Panama	CP011.2	2.15501e-05	4.22172e-05	4.20054e-06	2.93182e-05	2.00484e-06	2.95264e-05	0.000128817
54	Austria	2004	46	Panama	CP011.3	5.5633e-06	1.42036e-06	1.58824e-06	4.59564e-05	5.28316e-07	8.26246e-06	6.3319e-05
54	Austria	2004	46	Panama	CP011.4	3.00792e-06	3.47313e-06	1.33801e-06	1.89997e-06	4.79855e-07	6.88024e-06	1.70791e-05
54	Austria	2004	46	Panama	CP011.5a	8.6765e-07	2.97863e-07	5.53098e-07	4.36871e-08	1.97389e-07	2.63352e-06	4.59321e-06
54	Austria	2004	46	Panama	CP011.5b	2.16868e-06	2.69051e-06	1.08286e-06	1.54816e-06	3.88179e-07	5.55425e-06	1.34326e-05
54	Austria	2004	46	Panama	CP011.6	0.00034299	5.29016e-05	7.4581e-06	3.49446e-05	6.60009e-06	8.1681e-05	0.000526575
54	Austria	2004	46	Panama	CP011.7	0.00034067	5.25617e-05	7.40717e-06	3.47213e-05	6.55718e-06	8.11364e-05	0.000523054
54	Austria	2004	46	Panama	CP011.8	6.09737e-06	2.38515e-06	1.33365e-06	2.81651e-06	4.39759e-07	6.49154e-06	1.9564e-05
54	Austria	2004	46	Panama	CP011.9	5.55957e-06	1.27708e-06	1.2685e-06	2.55308e-06	4.13058e-07	6.15015e-06	1.72214e-05
54	Austria	2004	46	Panama	CP012	1.1687e-06	3.38092e-07	2.68044e-07	4.67829e-08	7.89719e-08	1.47128e-06	3.37187e-06
54	Austria	2004	46	Panama	CP021	1.41009e-05	4.07312e-06	3.13239e-06	5.62155e-07	9.14951e-07	1.69047e-05	3.96882e-05
54	Austria	2004	47	El Salvador	CP011.1	5.679e-06	2.0785e-07	7.91834e-07	4.86971e-08	1.91413e-07	1.83622e-06	8.75502e-06
54	Austria	2004	47	El Salvador	CP011.2	1.86424e-06	5.49232e-06	5.60944e-07	5.92294e-08	2.17226e-07	2.58079e-06	1.07747e-05
54	Austria	2004	47	El Salvador	CP011.3	1.15473e-06	1.55367e-07	3.44451e-07	2.92397e-06	1.14534e-07	1.54531e-06	6.23836e-06
54	Austria	2004	47	El Salvador	CP011.4	1.04819e-06	1.07994e-06	3.99992e-07	3.59137e-08	1.47489e-07	1.70271e-06	4.41423e-06
54	Austria	2004	47	El Salvador	CP011.5a	1.80583e-07	1.34682e-08	1.52036e-07	6.32522e-09	5.40456e-08	7.1679e-07	1.12325e-06
54	Austria	2004	47	El Salvador	CP011.5b	3.9874e-07	6.26062e-07	3.07451e-07	2.43382e-08	1.12408e-07	1.28676e-06	2.75576e-06
54	Austria	2004	47	El Salvador	CP011.6	5.81973e-06	1.7351e-07	4.85149e-07	5.0789e-08	1.96422e-07	2.11461e-06	8.84021e-06
54	Austria	2004	47	El Salvador	CP011.7	5.72463e-06	1.7148e-07	4.80572e-07	5.04136e-08	1.94826e-07	2.09084e-06	8.71277e-06
54	Austria	2004	47	El Salvador	CP011.8	2.66715e-06	1.35367e-07	1.47567e-06	3.22818e-08	1.52169e-07	1.96079e-06	6.42343e-06
54	Austria	2004	47	El Salvador	CP011.9	4.2657e-06	1.27223e-07	4.0607e-07	2.86819e-08	1.29982e-07	1.64488e-06	6.60253e-06
54	Austria	2004	47	El Salvador	CP012	3.44021e-07	2.85831e-08	8.64008e-08	6.66468e-09	2.47946e-08	4.62432e-07	9.52896e-07
54	Austria	2004	47	El Salvador	CP021	4.14801e-06	3.42707e-07	9.98668e-07	7.9315e-08	2.83187e-07	5.22145e-06	1.10733e-05
54	Austria	2004	48	Rest of Central America	CP011.1	1.12586e-06	7.15741e-08	1.09947e-07	2.6491e-07	2.82609e-08	6.76985e-07	2.27754e-06
54	Austria	2004	48	Rest of Central America	CP011.2	5.71846e-07	1.40291e-06	1.05637e-07	3.81391e-07	3.46127e-08	6.06904e-07	3.1033e-06
54	Austria	2004	48	Rest of Central America	CP011.3	9.65002e-07	8.71253e-08	1.84122e-07	1.55572e-05	4.35288e-08	1.04463e-06	1.78816e-05
54	Austria	2004	48	Rest of Central America	CP011.4	1.50923e-07	7.81483e-08	6.09173e-08	1.02484e-08	1.94218e-08	3.22353e-07	6.42011e-07
54	Austria	2004	48	Rest of Central America	CP011.5a	3.78832e-08	2.07605e-09	2.05156e-08	1.67615e-09	7.24135e-09	9.80204e-08	1.67413e-07
54	Austria	2004	48	Rest of Central America	CP011.5b	9.06955e-08	4.59303e-08	4.83632e-08	7.14929e-09	1.54473e-08	2.54347e-07	4.61933e-07
54	Austria	2004	48	Rest of Central America	CP011.6	1.4538e-06	9.03144e-08	1.36975e-07	3.33616e-07	3.65299e-08	8.87215e-07	2.93845e-06
54	Austria	2004	48	Rest of Central America	CP011.7	1.44005e-06	8.96665e-08	1.35987e-07	3.31481e-07	3.62703e-08	8.80759e-07	2.91422e-06
54	Austria	2004	48	Rest of Central America	CP011.8	9.45613e-07	7.34248e-08	1.09823e-07	2.7199e-07	2.93085e-08	7.02326e-07	2.13249e-06
54	Austria	2004	48	Rest of Central America	CP011.9	8.58727e-07	7.028e-08	1.04486e-07	2.60504e-07	2.77614e-08	6.6465e-07	1.98641e-06
54	Austria	2004	48	Rest of Central America	CP012	1.883e-08	1.8091e-09	7.78916e-09	7.26782e-10	2.25329e-09	4.24311e-08	7.38394e-08
54	Austria	2004	48	Rest of Central America	CP021	2.26108e-07	2.14226e-08	8.8222e-08	7.96792e-09	2.51562e-08	4.62615e-07	8.31492e-07
54	Austria	2004	49	Dominican Republic	CP011.1	1.90897e-05	2.03795e-06	1.06321e-06	2.91852e-07	4.55884e-07	5.76327e-06	2.87019e-05
54	Austria	2004	49	Dominican Republic	CP011.2	7.46033e-06	1.42529e-05	1.73574e-06	1.51011e-07	9.43853e-07	1.0938e-05	3.54818e-05
54	Austria	2004	49	Dominican Republic	CP011.3	6.19532e-06	1.93117e-06	1.00777e-06	9.38426e-07	3.69027e-07	5.06346e-06	1.55052e-05
54	Austria	2004	49	Dominican Republic	CP011.4	2.4787e-06	1.22014e-06	1.00321e-06	8.22504e-08	3.97286e-07	5.21088e-06	1.03925e-05
54	Austria	2004	49	Dominican Republic	CP011.5a	9.44063e-07	5.09838e-08	4.19753e-07	1.98451e-08	1.50257e-07	1.98739e-06	3.5723e-06
54	Austria	2004	49	Dominican Republic	CP011.5b	1.80973e-06	8.63323e-07	8.11147e-07	6.57856e-08	3.20031e-07	4.16681e-06	8.03683e-06
54	Austria	2004	49	Dominican Republic	CP011.6	2.9738e-05	2.5887e-06	1.37252e-06	3.68413e-07	6.05602e-07	7.30815e-06	4.19814e-05
54	Austria	2004	49	Dominican Republic	CP011.7	2.94699e-05	2.57092e-06	1.36176e-06	3.65991e-07	6.01273e-07	7.24762e-06	4.16174e-05
54	Austria	2004	49	Dominican Republic	CP011.8	7.94595e-06	2.05335e-06	1.0678e-06	2.97586e-07	3.92504e-07	5.26012e-06	1.70173e-05
54	Austria	2004	49	Dominican Republic	CP011.9	6.55229e-06	1.95443e-06	9.84347e-07	2.82987e-07	3.44869e-07	4.55797e-06	1.46769e-05
54	Austria	2004	49	Dominican Republic	CP012	3.8816e-07	4.47846e-08	1.75402e-07	1.04188e-08	7.61492e-08	1.03024e-06	1.72515e-06
54	Austria	2004	49	Dominican Republic	CP021	4.65635e-06	5.29955e-07	1.96307e-06	1.21853e-07	8.63903e-07	1.11593e-05	1.92944e-05
54	Austria	2004	50	Jamaica	CP011.1	2.6653e-06	1.51987e-07	5.39122e-07	6.6118e-08	1.95807e-07	3.11554e-06	6.73388e-06
54	Austria	2004	50	Jamaica	CP011.2	2.55702e-06	1.12461e-06	9.09654e-07	2.24495e-07	4.1582e-07	6.2258e-06	1.14574e-05
54	Austria	2004	50	Jamaica	CP011.3	1.69761e-06	1.64015e-07	5.32349e-07	4.85779e-07	2.06385e-07	3.85938e-06	6.94551e-06
54	Austria	2004	50	Jamaica	CP011.4	9.21291e-07	3.92331e-07	6.33148e-07	5.92574e-08	2.22162e-07	3.48568e-06	5.71387e-06
54	Austria	2004	50	Jamaica	CP011.5a	3.68454e-07	2.42613e-08	2.64036e-07	1.14547e-08	9.44736e-08	1.26731e-06	2.02999e-06
54	Austria	2004	50	Jamaica	CP011.5b	6.39084e-07	2.73341e-07	5.11161e-07	4.38498e-08	1.78276e-07	2.78917e-06	4.43488e-06
54	Austria	2004	50	Jamaica	CP011.6	6.9329e-06	1.93523e-07	6.98956e-07	8.42683e-08	2.61559e-07	4.36386e-06	1.25351e-05
54	Austria	2004	50	Jamaica	CP011.7	6.85864e-06	1.9181e-07	6.93726e-07	8.37037e-08	2.59711e-07	4.33068e-06	1.24183e-05
54	Austria	2004	50	Jamaica	CP011.8	2.15544e-06	1.56423e-07	5.52488e-07	6.85066e-08	2.03035e-07	3.25541e-06	6.3913e-06
54	Austria	2004	50	Jamaica	CP011.9	1.69847e-06	1.47834e-07	5.19321e-07	6.48781e-08	1.90064e-07	3.01133e-06	5.6319e-06
54	Austria	2004	50	Jamaica	CP012	2.39819e-07	2.10954e-08	1.21969e-07	6.89653e-09	5.00288e-08	1.06703e-06	1.50684e-06
54	Austria	2004	50	Jamaica	CP021	2.87875e-06	2.4991e-07	1.39123e-06	8.10952e-08	5.73731e-07	1.21603e-05	1.7335e-05
54	Austria	2004	51	Puerto Rico	CP011.1	2.06442e-05	1.56153e-06	2.47918e-06	8.47898e-07	3.50937e-07	7.19967e-06	3.30834e-05
54	Austria	2004	51	Puerto Rico	CP011.2	1.46041e-05	1.3127e-05	1.95519e-06	4.87902e-07	4.8342e-07	8.51207e-06	3.91697e-05
54	Austria	2004	51	Puerto Rico	CP011.3	6.45556e-06	7.59264e-07	1.47062e-06	5.08464e-06	2.8787e-07	5.64578e-06	1.97037e-05
54	Austria	2004	51	Puerto Rico	CP011.4	5.39413e-06	1.17103e-06	2.17943e-06	1.72716e-07	2.08733e-07	4.06492e-06	1.3191e-05
54	Austria	2004	51	Puerto Rico	CP011.5a	1.08301e-05	2.07444e-07	1.99544e-06	1.85767e-07	1.02914e-07	2.09568e-06	1.54174e-05
54	Austria	2004	51	Puerto Rico	CP011.5b	3.11325e-06	6.71085e-07	1.71763e-06	1.3227e-07	1.58646e-07	3.07228e-06	8.86517e-06
54	Austria	2004	51	Puerto Rico	CP011.6	2.23817e-05	1.21408e-06	4.18313e-06	6.94391e-07	4.39901e-07	8.35655e-06	3.72697e-05
54	Austria	2004	51	Puerto Rico	CP011.7	2.21021e-05	1.20415e-06	4.15292e-06	6.89835e-07	4.36286e-07	8.27898e-06	3.68643e-05
54	Austria	2004	51	Puerto Rico	CP011.8	7.26199e-06	8.73367e-07	1.32727e-06	5.34624e-07	2.9666e-07	6.04156e-06	1.63355e-05
54	Austria	2004	51	Puerto Rico	CP011.9	6.12344e-06	6.05225e-07	1.09913e-06	3.06287e-07	2.37579e-07	4.47963e-06	1.28513e-05
54	Austria	2004	51	Puerto Rico	CP012	3.62366e-07	3.23415e-08	9.81141e-08	8.979e-09	2.61252e-08	5.93827e-07	1.12175e-06
54	Austria	2004	51	Puerto Rico	CP021	4.37421e-06	3.89421e-07	1.16126e-06	1.07835e-07	3.07122e-07	6.98157e-06	1.33214e-05
54	Austria	2004	52	Trinidad and Tobago	CP011.1	2.74369e-06	1.32878e-07	5.10286e-07	6.14988e-08	1.64152e-07	2.48762e-06	6.10013e-06
54	Austria	2004	52	Trinidad and Tobago	CP011.2	1.98535e-06	1.0262e-06	8.10334e-07	1.7657e-07	2.71755e-07	4.22415e-06	8.49436e-06
54	Austria	2004	52	Trinidad and Tobago	CP011.3	1.59493e-06	1.25178e-07	4.93281e-07	6.90563e-08	1.58603e-07	2.38832e-06	4.82937e-06
54	Austria	2004	52	Trinidad and Tobago	CP011.4	8.55395e-07	3.82438e-07	5.60816e-07	4.53e-08	1.91315e-07	2.80576e-06	4.84102e-06
54	Austria	2004	52	Trinidad and Tobago	CP011.5a	4.16218e-07	2.4595e-08	2.62678e-07	1.13545e-08	9.29136e-08	1.2616e-06	2.06936e-06
54	Austria	2004	52	Trinidad and Tobago	CP011.5b	6.41735e-07	2.82367e-07	4.55901e-07	3.67786e-08	1.55503e-07	2.27819e-06	3.85048e-06
54	Austria	2004	52	Trinidad and Tobago	CP011.6	2.62351e-06	1.64059e-07	6.41325e-07	7.59871e-08	2.06633e-07	3.10516e-06	6.81668e-06
54	Austria	2004	52	Trinidad and Tobago	CP011.7	2.57894e-06	1.62569e-07	6.36519e-07	7.54773e-08	2.05149e-07	3.0804e-06	6.73906e-06
54	Austria	2004	52	Trinidad and Tobago	CP011.8	2.16166e-06	1.39123e-07	5.40649e-07	6.37035e-08	1.74965e-07	2.79325e-06	5.87335e-06
54	Austria	2004	52	Trinidad and Tobago	CP011.9	1.65818e-06	1.29309e-07	5.001e-07	5.95224e-08	1.60869e-07	2.42777e-06	4.93575e-06
54	Austria	2004	52	Trinidad and Tobago	CP012	1.47135e-07	1.10877e-08	7.26281e-08	3.76006e-09	2.38816e-08	4.48398e-07	7.06891e-07
54	Austria	2004	52	Trinidad and Tobago	CP021	1.75701e-06	1.2833e-07	7.7714e-07	4.28828e-08	2.53399e-07	4.56144e-06	7.5202e-06
54	Austria	2004	53	Rest of Caribbean	CP011.1	4.62439e-05	8.65093e-07	2.84545e-06	1.45863e-06	8.12801e-07	1.16439e-05	6.38697e-05
54	Austria	2004	53	Rest of Caribbean	CP011.2	3.30441e-05	3.70726e-05	4.75961e-06	1.27327e-06	1.56621e-06	2.23816e-05	0.000100097
54	Austria	2004	53	Rest of Caribbean	CP011.3	2.15376e-05	5.93282e-07	2.59488e-06	2.42578e-05	7.09693e-07	1.03588e-05	6.00521e-05
54	Austria	2004	53	Rest of Caribbean	CP011.4	8.5562e-06	2.31782e-06	2.38399e-06	2.96646e-07	7.36244e-07	1.07992e-05	2.50901e-05
54	Austria	2004	53	Rest of Caribbean	CP011.5a	3.84222e-06	8.54225e-08	8.37963e-07	4.51847e-08	2.97451e-07	3.90034e-06	9.00859e-06
54	Austria	2004	53	Rest of Caribbean	CP011.5b	4.81497e-06	1.49458e-06	1.80305e-06	1.86479e-07	5.69684e-07	8.29204e-06	1.71608e-05
54	Austria	2004	53	Rest of Caribbean	CP011.6	5.97749e-05	7.51526e-07	3.3656e-06	1.66079e-06	9.02762e-07	1.27131e-05	7.91686e-05
54	Austria	2004	53	Rest of Caribbean	CP011.7	5.91984e-05	7.43626e-07	3.33913e-06	1.65001e-06	8.95848e-07	1.25974e-05	7.84244e-05
54	Austria	2004	53	Rest of Caribbean	CP011.8	3.1575e-05	6.32946e-07	2.7622e-06	1.47892e-06	7.86896e-07	1.19934e-05	4.92293e-05
54	Austria	2004	53	Rest of Caribbean	CP011.9	2.17024e-05	5.88825e-07	2.43901e-06	1.29704e-06	6.78241e-07	9.7548e-06	3.64603e-05
54	Austria	2004	53	Rest of Caribbean	CP012	9.22054e-07	5.86531e-08	2.92708e-07	2.00982e-08	9.28691e-08	1.60754e-06	2.99392e-06
54	Austria	2004	53	Rest of Caribbean	CP021	1.10757e-05	6.91709e-07	3.26597e-06	2.35311e-07	1.02273e-06	1.70378e-05	3.33291e-05
54	Austria	2004	54	Austria	CP011.1	0.0389496	0.000758961	0.00126185	9.81275e-05	0.000360171	0.00620026	0.0476289
54	Austria	2004	54	Austria	CP011.2	0.0526276	0.0520902	0.00418443	0.000643206	0.00147376	0.0237245	0.134744
54	Austria	2004	54	Austria	CP011.3	0.00645342	0.00065731	0.00117067	0.000287121	0.000333775	0.0054424	0.0143447
54	Austria	2004	54	Austria	CP011.4	0.0204579	0.00809836	0.00215304	0.000287695	0.000690319	0.011304	0.0429913
54	Austria	2004	54	Austria	CP011.5a	0.00360248	6.40067e-05	0.000373004	1.64009e-05	0.000130335	0.00186717	0.00605339
54	Austria	2004	54	Austria	CP011.5b	0.00531286	0.00266991	0.00144048	0.000199125	0.000449765	0.00719864	0.0172708
54	Austria	2004	54	Austria	CP011.6	0.0301398	0.000952947	0.00170573	0.000124202	0.000500477	0.00799245	0.0414156
54	Austria	2004	54	Austria	CP011.7	0.0281393	0.000918072	0.0016487	0.000121816	0.00048663	0.00762122	0.0389357
54	Austria	2004	54	Austria	CP011.8	0.0146955	0.000819015	0.00153448	0.000116853	0.000438336	0.00796449	0.0255687
54	Austria	2004	54	Austria	CP011.9	0.0092985	0.000838816	0.00127833	9.69254e-05	0.000358763	0.00633925	0.0182106
54	Austria	2004	54	Austria	CP012	0.000960736	7.90669e-05	0.000232661	1.74157e-05	6.50827e-05	0.00132147	0.00267644
54	Austria	2004	54	Austria	CP021	0.0115512	0.00093939	0.00252248	0.000203113	0.000684282	0.0136432	0.0295437
54	Austria	2004	55	Belgium	CP011.1	0.0015757	6.57873e-05	5.33484e-05	2.60199e-05	1.99759e-05	0.000332607	0.00207344
54	Austria	2004	55	Belgium	CP011.2	0.000387068	0.000101043	4.40917e-05	2.60488e-05	1.65188e-05	0.000250849	0.000825619
54	Austria	2004	55	Belgium	CP011.3	0.000443248	3.01466e-05	4.72325e-05	9.37354e-05	1.56559e-05	0.000294384	0.000924402
54	Austria	2004	55	Belgium	CP011.4	0.000145061	4.30964e-05	3.67004e-05	2.17855e-05	1.20946e-05	0.000196465	0.000455203
54	Austria	2004	55	Belgium	CP011.5a	0.000276273	2.90295e-06	9.26176e-06	1.92776e-06	3.46784e-06	6.0241e-05	0.000354074
54	Austria	2004	55	Belgium	CP011.5b	9.97421e-05	2.82809e-05	2.92831e-05	1.76172e-05	9.627e-06	0.000155742	0.000340292
54	Austria	2004	55	Belgium	CP011.6	0.000870098	3.90709e-05	6.3606e-05	2.98851e-05	2.14175e-05	0.000357035	0.00138111
54	Austria	2004	55	Belgium	CP011.7	0.00085992	3.87478e-05	6.30818e-05	2.96901e-05	2.12535e-05	0.000353936	0.00136663
54	Austria	2004	55	Belgium	CP011.8	0.000494697	3.30329e-05	4.80502e-05	2.44015e-05	1.56767e-05	0.000267281	0.000883139
54	Austria	2004	55	Belgium	CP011.9	0.000452657	2.98758e-05	4.55511e-05	2.30981e-05	1.47946e-05	0.000253799	0.000819776
54	Austria	2004	55	Belgium	CP012	1.38804e-05	9.48526e-07	3.01236e-06	4.79627e-07	8.05693e-07	1.52985e-05	3.44252e-05
54	Austria	2004	55	Belgium	CP021	0.00016751	1.1395e-05	3.51972e-05	5.76529e-06	9.30687e-06	0.000175141	0.000404315
54	Austria	2004	56	Bulgaria	CP011.1	0.000158042	6.93007e-06	1.14146e-05	8.12014e-07	4.42364e-06	5.82227e-05	0.000239845
54	Austria	2004	56	Bulgaria	CP011.2	0.000102534	4.91163e-05	1.51832e-05	1.34058e-06	6.13037e-06	7.735e-05	0.000251654
54	Austria	2004	56	Bulgaria	CP011.3	8.21409e-05	6.26072e-06	1.08781e-05	1.99172e-06	4.28684e-06	5.56795e-05	0.000161238
54	Austria	2004	56	Bulgaria	CP011.4	3.74995e-05	1.40041e-05	8.25812e-06	6.3306e-07	3.01855e-06	4.06555e-05	0.000104069
54	Austria	2004	56	Bulgaria	CP011.5a	0.000378665	7.09485e-06	7.45975e-06	4.80948e-07	2.66988e-06	4.74271e-05	0.000443797
54	Austria	2004	56	Bulgaria	CP011.5b	1.39555e-05	5.0261e-06	6.13291e-06	4.74459e-07	2.25769e-06	3.04774e-05	5.83241e-05
54	Austria	2004	56	Bulgaria	CP011.6	0.000215286	8.89236e-06	1.90393e-05	1.036e-06	6.96254e-06	7.69392e-05	0.000328155
54	Austria	2004	56	Bulgaria	CP011.7	0.000212441	8.81215e-06	1.88802e-05	1.02809e-06	6.90941e-06	7.61874e-05	0.000324258
54	Austria	2004	56	Bulgaria	CP011.8	9.31083e-05	7.00586e-06	1.18108e-05	8.61222e-07	4.59215e-06	6.10108e-05	0.000178389
54	Austria	2004	56	Bulgaria	CP011.9	0.000122903	6.84018e-06	1.24803e-05	8.01796e-07	4.56098e-06	6.01211e-05	0.000207708
54	Austria	2004	56	Bulgaria	CP012	8.22073e-06	5.6269e-07	1.84587e-06	1.2849e-07	5.90885e-07	1.02594e-05	2.16081e-05
54	Austria	2004	56	Bulgaria	CP021	9.91004e-05	6.73174e-06	2.10894e-05	1.52198e-06	6.70235e-06	0.000114157	0.000249303
54	Austria	2004	57	Croatia	CP011.1	0.000231378	3.64828e-06	2.69299e-05	4.71457e-06	4.44772e-06	9.3884e-05	0.000365002
54	Austria	2004	57	Croatia	CP011.2	0.00023413	6.35198e-05	7.67401e-05	1.07808e-05	1.09395e-05	0.000233161	0.000629271
54	Austria	2004	57	Croatia	CP011.3	0.000120139	3.36814e-06	2.62176e-05	1.44204e-05	4.29347e-06	9.03365e-05	0.000258775
54	Austria	2004	57	Croatia	CP011.4	5.88812e-05	1.31545e-05	1.85365e-05	9.30842e-07	3.66489e-06	6.22872e-05	0.000157455
54	Austria	2004	57	Croatia	CP011.5a	7.04215e-05	9.22579e-07	7.03758e-06	2.83264e-07	1.62015e-06	2.77616e-05	0.000108047
54	Austria	2004	57	Croatia	CP011.5b	3.88164e-05	8.22416e-06	1.48304e-05	6.92414e-07	2.8717e-06	4.87795e-05	0.000114215
54	Austria	2004	57	Croatia	CP011.6	0.000238177	4.46386e-06	3.43841e-05	5.94562e-06	5.72607e-06	0.00011961	0.000408306
54	Austria	2004	57	Croatia	CP011.7	0.000235405	4.41544e-06	3.41326e-05	5.90654e-06	5.68213e-06	0.000118624	0.000404166
54	Austria	2004	57	Croatia	CP011.8	0.000131622	3.56704e-06	2.75555e-05	4.84326e-06	4.50931e-06	9.43808e-05	0.000266478
54	Austria	2004	57	Croatia	CP011.9	0.0001241	3.52051e-06	2.64239e-05	4.63587e-06	4.31092e-06	9.04577e-05	0.000253449
54	Austria	2004	57	Croatia	CP012	7.15005e-06	3.26971e-07	2.55731e-06	9.47706e-08	5.41353e-07	1.06118e-05	2.12822e-05
54	Austria	2004	57	Croatia	CP021	8.59344e-05	3.82409e-06	2.87058e-05	1.08794e-06	5.75856e-06	0.00011014	0.000235451
54	Austria	2004	58	Cyprus	CP011.1	4.92356e-06	2.28553e-07	8.88807e-07	3.14023e-07	2.63901e-07	4.10425e-06	1.07231e-05
54	Austria	2004	58	Cyprus	CP011.2	8.75702e-06	2.05155e-06	1.84396e-06	8.80403e-07	5.45658e-07	8.72661e-06	2.28052e-05
54	Austria	2004	58	Cyprus	CP011.3	3.19365e-06	2.14948e-07	8.71212e-07	5.8513e-07	2.56788e-07	3.89095e-06	9.01268e-06
54	Austria	2004	58	Cyprus	CP011.4	3.03201e-06	6.58202e-07	1.35386e-06	5.09888e-07	3.54555e-07	6.08536e-06	1.19939e-05
54	Austria	2004	58	Cyprus	CP011.5a	4.13971e-07	3.47823e-08	3.97436e-07	2.28023e-08	1.40677e-07	1.87778e-06	2.88744e-06
54	Austria	2004	58	Cyprus	CP011.5b	2.15083e-06	4.35048e-07	1.08962e-06	4.05215e-07	2.85654e-07	4.87858e-06	9.24494e-06
54	Austria	2004	58	Cyprus	CP011.6	0.000102759	5.11986e-07	2.57318e-06	5.53103e-07	7.09261e-07	1.67405e-05	0.000123847
54	Austria	2004	58	Cyprus	CP011.7	0.000102057	5.07976e-07	2.55556e-06	5.49529e-07	7.04457e-07	1.66253e-05	0.000122999
54	Austria	2004	58	Cyprus	CP011.8	3.62109e-06	2.28543e-07	9.1764e-07	3.23296e-07	2.72693e-07	4.13139e-06	9.49465e-06
54	Austria	2004	58	Cyprus	CP011.9	3.28135e-06	2.19322e-07	8.71523e-07	3.08303e-07	2.58086e-07	3.89094e-06	8.82952e-06
54	Austria	2004	58	Cyprus	CP012	5.7891e-07	3.51122e-08	1.57043e-07	3.83546e-08	4.2845e-08	7.62301e-07	1.61456e-06
54	Austria	2004	58	Cyprus	CP021	6.98053e-06	4.20064e-07	1.82363e-06	4.61511e-07	4.91089e-07	8.58851e-06	1.87653e-05
54	Austria	2004	59	Czech Republic	CP011.1	0.00154311	5.5011e-05	4.24329e-05	6.55602e-06	1.55358e-05	0.000277184	0.00193983
54	Austria	2004	59	Czech Republic	CP011.2	0.000870686	0.00105866	9.42698e-05	2.16452e-05	3.85577e-05	0.000604101	0.00268792
54	Austria	2004	59	Czech Republic	CP011.3	0.000365817	5.16763e-05	4.71427e-05	6.6585e-05	1.91179e-05	0.00045762	0.00100796
54	Austria	2004	59	Czech Republic	CP011.4	0.000260967	0.0001135	3.89588e-05	6.90605e-06	1.99588e-05	0.0002756	0.000715891
54	Austria	2004	59	Czech Republic	CP011.5a	0.000520552	6.06072e-06	1.57849e-05	8.87391e-07	5.54696e-06	0.000101098	0.00064993
54	Austria	2004	59	Czech Republic	CP011.5b	0.000142891	6.02153e-05	2.92618e-05	4.89369e-06	1.50185e-05	0.000205646	0.000457926
54	Austria	2004	59	Czech Republic	CP011.6	0.00106991	6.84058e-05	5.48559e-05	8.2522e-06	2.21894e-05	0.000349521	0.00157314
54	Austria	2004	59	Czech Republic	CP011.7	0.00105016	6.77632e-05	5.41759e-05	8.18811e-06	2.19716e-05	0.000345	0.00154726
54	Austria	2004	59	Czech Republic	CP011.8	0.00130734	8.53503e-05	0.000111045	1.5178e-05	3.73617e-05	0.00111935	0.00267563
54	Austria	2004	59	Czech Republic	CP011.9	0.000394921	5.33577e-05	3.99038e-05	6.37877e-06	1.44634e-05	0.000247479	0.000756504
54	Austria	2004	59	Czech Republic	CP012	3.86917e-05	2.23114e-06	6.97487e-06	7.54943e-07	2.12053e-06	4.84473e-05	9.92204e-05
54	Austria	2004	59	Czech Republic	CP021	0.000464395	2.60974e-05	6.88648e-05	8.73115e-06	2.01714e-05	0.000461458	0.00104972
54	Austria	2004	60	Denmark	CP011.1	0.000447439	1.29992e-05	2.92334e-05	0.000214048	7.12812e-06	0.000132929	0.000843777
54	Austria	2004	60	Denmark	CP011.2	0.000299379	7.57603e-05	2.22586e-05	7.43833e-05	6.9389e-06	0.000116415	0.000595135
54	Austria	2004	60	Denmark	CP011.3	0.00041672	1.49779e-05	3.63361e-05	0.0011486	8.74655e-06	0.000174189	0.00179957
54	Austria	2004	60	Denmark	CP011.4	0.00018588	3.23417e-05	2.47405e-05	0.00014683	6.78183e-06	0.000120296	0.000516871
54	Austria	2004	60	Denmark	CP011.5a	4.31986e-05	4.38573e-07	2.3871e-06	4.32346e-06	7.61277e-07	1.22545e-05	6.33635e-05
54	Austria	2004	60	Denmark	CP011.5b	0.000124093	1.95261e-05	1.92679e-05	0.000117882	5.28253e-06	9.31899e-05	0.000379242
54	Austria	2004	60	Denmark	CP011.6	0.000564121	1.62458e-05	3.72127e-05	0.000269095	9.12931e-06	0.000169492	0.0010653
54	Austria	2004	60	Denmark	CP011.7	0.000559187	1.61208e-05	3.6941e-05	0.000267375	9.06316e-06	0.000168174	0.00105686
54	Austria	2004	60	Denmark	CP011.8	0.000441315	1.34242e-05	3.10386e-05	0.000233877	7.62848e-06	0.000142725	0.000870008
54	Austria	2004	60	Denmark	CP011.9	0.000421845	1.32275e-05	3.27505e-05	0.000214612	7.51662e-06	0.000143195	0.000833146
54	Austria	2004	60	Denmark	CP012	1.24136e-05	6.6342e-07	1.8303e-06	3.58275e-06	4.67827e-07	9.59273e-06	2.85506e-05
54	Austria	2004	60	Denmark	CP021	0.000149954	7.99495e-06	2.17027e-05	4.32941e-05	5.50488e-06	0.000112548	0.000340999
54	Austria	2004	61	Estonia	CP011.1	1.02517e-05	4.96436e-07	1.31022e-06	3.58818e-07	4.27361e-07	7.12704e-06	1.99716e-05
54	Austria	2004	61	Estonia	CP011.2	8.32606e-06	4.42922e-06	2.0974e-06	7.62627e-07	7.3821e-07	1.10011e-05	2.73546e-05
54	Austria	2004	61	Estonia	CP011.3	4.36791e-06	4.71703e-07	1.31136e-06	2.71592e-06	4.22432e-07	7.09684e-06	1.63862e-05
54	Austria	2004	61	Estonia	CP011.4	8.91781e-06	3.41609e-06	3.69224e-06	1.26276e-05	7.67578e-07	1.63561e-05	4.57774e-05
54	Austria	2004	61	Estonia	CP011.5a	8.99077e-07	5.63698e-08	6.30229e-07	2.88154e-08	2.23249e-07	2.98154e-06	4.81928e-06
54	Austria	2004	61	Estonia	CP011.5b	6.40629e-06	2.36917e-06	2.98561e-06	1.02939e-05	6.17165e-07	1.31373e-05	3.58094e-05
54	Austria	2004	61	Estonia	CP011.6	1.03618e-05	6.18897e-07	1.6634e-06	4.50516e-07	5.46922e-07	8.95012e-06	2.25917e-05
54	Austria	2004	61	Estonia	CP011.7	1.01039e-05	6.1189e-07	1.64788e-06	4.47469e-07	5.42299e-07	8.859e-06	2.22124e-05
54	Austria	2004	61	Estonia	CP011.8	5.20807e-06	4.96726e-07	1.35555e-06	3.69854e-07	4.41332e-07	7.2942e-06	1.51657e-05
54	Austria	2004	61	Estonia	CP011.9	4.81611e-06	4.9762e-07	1.28125e-06	3.53101e-07	4.19478e-07	7.06081e-06	1.44284e-05
54	Austria	2004	61	Estonia	CP012	4.62848e-07	4.07118e-08	1.91897e-07	3.36167e-08	6.06034e-08	1.02757e-06	1.81724e-06
54	Austria	2004	61	Estonia	CP021	5.5606e-06	4.83105e-07	2.15935e-06	4.02203e-07	6.76272e-07	1.11343e-05	2.04158e-05
54	Austria	2004	62	Finland	CP011.1	5.00408e-05	2.26019e-06	1.11947e-05	1.85648e-06	2.50826e-06	3.92973e-05	0.000107158
54	Austria	2004	62	Finland	CP011.2	8.83776e-05	3.13574e-05	1.60035e-05	2.22197e-06	4.92944e-06	7.08292e-05	0.000213719
54	Austria	2004	62	Finland	CP011.3	2.8019e-05	2.31314e-06	1.18283e-05	0.000122339	2.58344e-06	4.1981e-05	0.000209064
54	Austria	2004	62	Finland	CP011.4	3.04441e-05	9.52825e-06	1.3504e-05	2.84922e-06	3.19025e-06	4.90151e-05	0.000108531
54	Austria	2004	62	Finland	CP011.5a	4.46114e-06	3.00678e-07	3.40828e-06	1.40914e-07	1.20372e-06	1.60338e-05	2.55486e-05
54	Austria	2004	62	Finland	CP011.5b	1.77459e-05	6.71231e-06	1.0463e-05	2.21327e-06	2.52065e-06	3.86283e-05	7.82834e-05
54	Austria	2004	62	Finland	CP011.6	6.17882e-05	2.82612e-06	1.43148e-05	2.33648e-06	3.21238e-06	5.00861e-05	0.000134564
54	Austria	2004	62	Finland	CP011.7	6.03294e-05	2.79113e-06	1.41962e-05	2.32062e-06	3.18559e-06	4.95777e-05	0.000132401
54	Austria	2004	62	Finland	CP011.8	3.23275e-05	2.2797e-06	1.1578e-05	1.93591e-06	2.5854e-06	4.06987e-05	9.14052e-05
54	Austria	2004	62	Finland	CP011.9	2.86781e-05	2.22471e-06	1.0902e-05	1.82432e-06	2.44643e-06	3.83659e-05	8.44415e-05
54	Austria	2004	62	Finland	CP012	4.64983e-06	3.28089e-07	1.65709e-06	2.24631e-07	4.01287e-07	7.15193e-06	1.44129e-05
54	Austria	2004	62	Finland	CP021	5.60867e-05	3.93486e-06	1.94746e-05	2.70096e-06	4.65765e-06	8.20557e-05	0.00016891
54	Austria	2004	63	France	CP011.1	0.00187668	5.66643e-05	7.30832e-05	7.1785e-05	2.53488e-05	0.000346773	0.00245034
54	Austria	2004	63	France	CP011.2	0.000978783	0.000317635	8.95957e-05	0.000124093	3.21547e-05	0.00043526	0.00197752
54	Austria	2004	63	France	CP011.3	0.000576679	5.31557e-05	7.0304e-05	0.000387346	2.46969e-05	0.000336072	0.00144825
54	Austria	2004	63	France	CP011.4	0.000358915	0.000132149	5.21007e-05	6.77193e-05	1.95821e-05	0.000253805	0.000884271
54	Austria	2004	63	France	CP011.5a	0.000667884	6.69489e-06	1.59506e-05	1.37983e-06	6.51201e-06	0.000106359	0.00080478
54	Austria	2004	63	France	CP011.5b	0.000171071	7.11851e-05	3.86808e-05	5.42412e-05	1.45765e-05	0.000185602	0.000535356
54	Austria	2004	63	France	CP011.6	0.00207751	7.12945e-05	9.69343e-05	8.93489e-05	4.59471e-05	0.00049194	0.00287298
54	Austria	2004	63	France	CP011.7	0.00205695	7.0723e-05	9.61291e-05	8.87718e-05	4.56107e-05	0.000487507	0.0028457
54	Austria	2004	63	France	CP011.8	0.000627884	5.55242e-05	6.86778e-05	7.34633e-05	2.4295e-05	0.000328307	0.00117815
54	Austria	2004	63	France	CP011.9	0.000615684	5.50915e-05	6.71859e-05	6.97329e-05	2.34658e-05	0.000320413	0.00115157
54	Austria	2004	63	France	CP012	7.04403e-05	5.13339e-06	1.01598e-05	1.1142e-05	3.51648e-06	5.55788e-05	0.000155971
54	Austria	2004	63	France	CP021	0.000850969	6.19274e-05	0.000120692	0.000134619	4.17487e-05	0.000654745	0.0018647
54	Austria	2004	64	Germany	CP011.1	0.0146858	0.000515434	0.000524166	0.000407543	0.000199318	0.0041364	0.0204686
54	Austria	2004	64	Germany	CP011.2	0.0171489	0.00437518	0.00108431	0.000413685	0.000677554	0.00725262	0.0309523
54	Austria	2004	64	Germany	CP011.3	0.00628625	0.000491317	0.000516712	0.00210402	0.000181596	0.00370511	0.013285
54	Austria	2004	64	Germany	CP011.4	0.00287214	0.00103687	0.000463019	0.000186578	0.000181997	0.00301425	0.00775486
54	Austria	2004	64	Germany	CP011.5a	0.00524409	4.47965e-05	9.9853e-05	1.20034e-05	4.9374e-05	0.000909998	0.00636012
54	Austria	2004	64	Germany	CP011.5b	0.00163837	0.000645273	0.000353663	0.000148413	0.000137899	0.00230488	0.0052285
54	Austria	2004	64	Germany	CP011.6	0.0135625	0.000640411	0.000729496	0.000512328	0.000295182	0.00503118	0.0207711
54	Austria	2004	64	Germany	CP011.7	0.0134144	0.000635342	0.000723269	0.000509002	0.000292934	0.00498817	0.0205631
54	Austria	2004	64	Germany	CP011.8	0.00713578	0.000517476	0.000534174	0.000420166	0.00019308	0.00390329	0.012704
54	Austria	2004	64	Germany	CP011.9	0.00650198	0.00050234	0.000517319	0.000400648	0.000182396	0.00379043	0.0118951
54	Austria	2004	64	Germany	CP012	0.000304752	1.86834e-05	4.79271e-05	1.29428e-05	1.56272e-05	0.000327905	0.000727837
54	Austria	2004	64	Germany	CP021	0.00367277	0.000222958	0.000528342	0.000155139	0.000170866	0.00355326	0.00830334
54	Austria	2004	65	Greece	CP011.1	0.000120301	1.18358e-05	8.07271e-06	1.23939e-06	2.58208e-06	5.61406e-05	0.000200171
54	Austria	2004	65	Greece	CP011.2	4.23055e-05	3.16121e-05	8.34034e-06	7.82292e-07	2.99977e-06	4.65655e-05	0.000132605
54	Austria	2004	65	Greece	CP011.3	8.1223e-05	1.16333e-05	8.7896e-06	4.29176e-05	2.81e-06	6.60033e-05	0.000213377
54	Austria	2004	65	Greece	CP011.4	9.65114e-05	3.93381e-05	1.1904e-05	2.33052e-06	4.20153e-06	0.000109072	0.000263358
54	Austria	2004	65	Greece	CP011.5a	4.39418e-05	2.26064e-06	3.41415e-06	3.55373e-07	1.18061e-06	2.29158e-05	7.40684e-05
54	Austria	2004	65	Greece	CP011.5b	7.37667e-05	2.9875e-05	9.57388e-06	1.88559e-06	3.37722e-06	8.79857e-05	0.000206464
54	Austria	2004	65	Greece	CP011.6	0.00103367	1.58742e-05	1.22736e-05	1.69482e-06	4.64193e-06	0.000124069	0.00119222
54	Austria	2004	65	Greece	CP011.7	0.00102641	1.57624e-05	1.21784e-05	1.68342e-06	4.60841e-06	0.000123161	0.0011838
54	Austria	2004	65	Greece	CP011.8	8.83834e-05	1.20702e-05	8.31508e-06	1.28537e-06	2.66511e-06	5.80216e-05	0.000170741
54	Austria	2004	65	Greece	CP011.9	8.42786e-05	1.16087e-05	7.90407e-06	1.21768e-06	2.55961e-06	5.64422e-05	0.000164011
54	Austria	2004	65	Greece	CP012	6.11365e-06	4.776e-07	1.14948e-06	1.1164e-07	3.47861e-07	7.64187e-06	1.58421e-05
54	Austria	2004	65	Greece	CP021	7.37186e-05	5.72539e-06	1.30762e-05	1.3275e-06	3.91049e-06	8.54866e-05	0.000183245
54	Austria	2004	66	Hungary	CP011.1	0.00916679	9.45583e-05	0.000139694	1.37989e-05	4.98823e-05	0.000818462	0.0102832
54	Austria	2004	66	Hungary	CP011.2	0.00402912	0.000368129	0.000217345	3.5848e-05	0.000111873	0.00130882	0.00607114
54	Austria	2004	66	Hungary	CP011.3	0.00165127	7.90114e-05	0.000115235	2.86419e-05	4.14599e-05	0.000628839	0.00254445
54	Austria	2004	66	Hungary	CP011.4	0.000487387	0.000171423	3.39468e-05	3.54984e-06	1.26748e-05	0.000187732	0.000896713
54	Austria	2004	66	Hungary	CP011.5a	0.00527176	0.000108904	7.37028e-05	5.31366e-06	2.78716e-05	0.000565023	0.00605258
54	Austria	2004	66	Hungary	CP011.5b	9.70978e-05	2.24609e-05	1.89114e-05	1.9238e-06	7.14454e-06	9.66183e-05	0.000244157
54	Austria	2004	66	Hungary	CP011.6	0.00445218	0.000104741	0.000159537	1.64929e-05	6.79192e-05	0.000915525	0.00571639
54	Austria	2004	66	Hungary	CP011.7	0.00439627	0.000103635	0.000157817	1.63634e-05	6.73236e-05	0.000904814	0.00564623
54	Austria	2004	66	Hungary	CP011.8	0.00177897	8.36567e-05	0.00012047	1.32714e-05	4.32496e-05	0.000652988	0.0026926
54	Austria	2004	66	Hungary	CP011.9	0.00188373	8.65415e-05	0.000120702	1.28805e-05	4.28716e-05	0.000670112	0.00281684
54	Austria	2004	66	Hungary	CP012	0.000111556	5.79021e-06	1.41677e-05	1.24484e-06	3.98594e-06	8.2312e-05	0.000219057
54	Austria	2004	66	Hungary	CP021	0.0013477	6.98047e-05	0.000168014	1.49639e-05	4.70127e-05	0.000968781	0.00261627
54	Austria	2004	67	Ireland	CP011.1	6.71578e-05	1.23048e-05	1.22455e-05	5.33261e-06	3.17144e-06	5.31886e-05	0.000153401
54	Austria	2004	67	Ireland	CP011.2	5.57417e-05	5.70231e-05	1.22527e-05	3.75131e-06	4.3843e-06	6.6832e-05	0.000199985
54	Austria	2004	67	Ireland	CP011.3	5.04232e-05	1.21778e-05	1.25789e-05	8.65096e-05	3.25088e-06	5.6369e-05	0.000221309
54	Austria	2004	67	Ireland	CP011.4	0.000105743	4.92915e-05	1.96411e-05	1.27056e-05	6.53994e-06	0.000123756	0.000317677
54	Austria	2004	67	Ireland	CP011.5a	3.60732e-06	2.69326e-07	3.04884e-06	1.30252e-07	1.08248e-06	1.44373e-05	2.25755e-05
54	Austria	2004	67	Ireland	CP011.5b	8.18633e-05	3.83763e-05	1.58657e-05	1.03057e-05	5.28244e-06	9.99356e-05	0.000251629
54	Austria	2004	67	Ireland	CP011.6	7.33302e-05	1.54519e-05	1.54939e-05	6.70428e-06	4.01629e-06	6.70984e-05	0.000182095
54	Austria	2004	67	Ireland	CP011.7	7.24338e-05	1.53464e-05	1.5384e-05	6.66108e-06	3.98812e-06	6.6594e-05	0.000180407
54	Austria	2004	67	Ireland	CP011.8	5.5488e-05	1.26463e-05	1.26219e-05	5.48614e-06	3.27721e-06	5.51619e-05	0.000144681
54	Austria	2004	67	Ireland	CP011.9	5.0623e-05	1.21511e-05	1.19948e-05	5.25109e-06	3.10964e-06	5.20133e-05	0.000135143
54	Austria	2004	67	Ireland	CP012	3.11576e-06	3.37612e-07	1.03464e-06	1.43361e-07	3.27453e-07	5.59474e-06	1.05536e-05
54	Austria	2004	67	Ireland	CP021	3.75335e-05	4.04592e-06	1.19184e-05	1.71691e-06	3.75e-06	6.28726e-05	0.000121837
54	Austria	2004	68	Italy	CP011.1	0.00233567	0.000109971	0.000108288	4.05017e-05	3.25217e-05	0.000860581	0.00348753
54	Austria	2004	68	Italy	CP011.2	0.00449353	0.00102557	0.000227329	0.000132887	0.000100637	0.0021813	0.00816126
54	Austria	2004	68	Italy	CP011.3	0.001082	0.000106021	0.000104221	0.000374267	3.1063e-05	0.00078641	0.00248398
54	Austria	2004	68	Italy	CP011.4	0.000658995	0.000184121	9.42464e-05	4.05863e-05	3.90488e-05	0.000777657	0.00179465
54	Austria	2004	68	Italy	CP011.5a	0.000691543	9.2135e-06	2.83966e-05	5.74709e-06	9.38695e-06	0.000229186	0.000973473
54	Austria	2004	68	Italy	CP011.5b	0.000399371	0.000125697	7.3889e-05	3.24057e-05	3.02879e-05	0.000590483	0.00125213
54	Austria	2004	68	Italy	CP011.6	0.0114756	0.000152342	0.000177619	5.24138e-05	5.98337e-05	0.00158976	0.0135076
54	Austria	2004	68	Italy	CP011.7	0.0113903	0.000151178	0.000176177	5.20684e-05	5.93807e-05	0.00157748	0.0134066
54	Austria	2004	68	Italy	CP011.8	0.00121259	0.00011058	0.000104802	4.1582e-05	3.23866e-05	0.000807278	0.00230922
54	Austria	2004	68	Italy	CP011.9	0.00110843	0.000105981	9.95825e-05	3.88499e-05	2.97336e-05	0.000748989	0.00213156
54	Austria	2004	68	Italy	CP012	0.000117315	7.49473e-06	1.46872e-05	4.34758e-06	4.42687e-06	0.000128761	0.000277033
54	Austria	2004	68	Italy	CP021	0.00141712	9.03566e-05	0.00017344	5.24442e-05	5.2061e-05	0.00152323	0.00330866
54	Austria	2004	69	Latvia	CP011.1	8.59683e-06	5.31389e-07	1.22922e-06	1.09869e-06	3.05804e-07	4.90766e-06	1.66696e-05
54	Austria	2004	69	Latvia	CP011.2	4.77901e-06	3.54167e-06	1.64185e-06	4.82655e-07	4.9578e-07	7.03299e-06	1.79739e-05
54	Austria	2004	69	Latvia	CP011.3	3.88356e-06	4.99688e-07	1.21837e-06	2.90656e-06	3.0328e-07	4.8798e-06	1.36913e-05
54	Austria	2004	69	Latvia	CP011.4	1.19181e-05	1.09841e-05	4.55353e-06	9.98072e-06	6.62565e-07	1.40158e-05	5.21148e-05
54	Austria	2004	69	Latvia	CP011.5a	6.48225e-07	4.09682e-08	4.40915e-07	1.81751e-08	1.56063e-07	2.08002e-06	3.38437e-06
54	Austria	2004	69	Latvia	CP011.5b	9.12938e-06	8.60794e-06	3.69142e-06	8.14394e-06	5.34519e-07	1.13233e-05	4.14305e-05
54	Austria	2004	69	Latvia	CP011.6	1.09654e-05	6.6406e-07	1.72743e-06	1.38136e-06	3.96228e-07	6.26967e-06	2.14041e-05
54	Austria	2004	69	Latvia	CP011.7	1.07214e-05	6.57049e-07	1.71196e-06	1.37239e-06	3.92673e-07	6.19883e-06	2.10543e-05
54	Austria	2004	69	Latvia	CP011.8	4.43106e-06	5.22743e-07	1.25239e-06	1.12981e-06	3.14209e-07	5.01779e-06	1.2668e-05
54	Austria	2004	69	Latvia	CP011.9	4.16474e-06	5.13891e-07	1.20012e-06	1.082e-06	3.00179e-07	4.81247e-06	1.20734e-05
54	Austria	2004	69	Latvia	CP012	2.76418e-07	2.6447e-08	1.28852e-07	1.84429e-08	3.98357e-08	6.50947e-07	1.14094e-06
54	Austria	2004	69	Latvia	CP021	3.32482e-06	3.15347e-07	1.47829e-06	2.20933e-07	4.54683e-07	7.25624e-06	1.30503e-05
54	Austria	2004	70	Lithuania	CP011.1	3.51402e-05	2.87833e-06	2.58185e-06	1.70666e-05	5.60442e-07	9.51963e-06	6.7747e-05
54	Austria	2004	70	Lithuania	CP011.2	2.40386e-05	7.11421e-05	9.09063e-06	7.00953e-06	1.56226e-06	1.99773e-05	0.00013282
54	Austria	2004	70	Lithuania	CP011.3	2.25732e-05	2.78118e-06	2.52616e-06	1.81615e-05	5.49184e-07	9.20535e-06	5.57965e-05
54	Austria	2004	70	Lithuania	CP011.4	5.11007e-05	1.9958e-05	1.39801e-05	7.03787e-06	1.61916e-06	3.84969e-05	0.000132193
54	Austria	2004	70	Lithuania	CP011.5a	3.90649e-06	6.99789e-08	4.9472e-07	2.35738e-08	1.65181e-07	2.37431e-06	7.03426e-06
54	Austria	2004	70	Lithuania	CP011.5b	4.05019e-05	1.57167e-05	1.13645e-05	5.7328e-06	1.308e-06	3.11729e-05	0.000105797
54	Austria	2004	70	Lithuania	CP011.6	0.000207906	3.82212e-06	1.55508e-05	2.15873e-05	1.48475e-06	2.67245e-05	0.000277076
54	Austria	2004	70	Lithuania	CP011.7	0.000206407	3.79498e-06	1.54471e-05	2.14493e-05	1.47426e-06	2.65235e-05	0.000275096
54	Austria	2004	70	Lithuania	CP011.8	2.49449e-05	2.93939e-06	2.70857e-06	1.75513e-05	5.79109e-07	9.79427e-06	5.85175e-05
54	Austria	2004	70	Lithuania	CP011.9	2.31652e-05	2.82769e-06	2.52981e-06	1.68162e-05	5.45656e-07	9.1601e-06	5.50447e-05
54	Austria	2004	70	Lithuania	CP012	7.57044e-07	6.74073e-08	2.14403e-07	2.1068e-08	6.22057e-08	1.17089e-06	2.29302e-06
54	Austria	2004	70	Lithuania	CP021	9.10615e-06	8.02987e-07	2.38154e-06	2.49276e-07	6.77573e-07	1.24654e-05	2.56829e-05
54	Austria	2004	71	Luxembourg	CP011.1	4.0517e-05	8.34111e-07	2.04108e-06	1.91311e-07	7.33922e-07	1.28792e-05	5.71966e-05
54	Austria	2004	71	Luxembourg	CP011.2	9.93381e-06	7.18859e-06	2.77244e-06	2.32691e-07	1.00806e-06	1.49598e-05	3.60954e-05
54	Austria	2004	71	Luxembourg	CP011.3	1.0407e-05	7.39744e-07	1.9604e-06	3.88476e-07	7.08948e-07	1.44039e-05	2.86085e-05
54	Austria	2004	71	Luxembourg	CP011.4	5.11187e-06	2.27171e-06	1.90279e-06	1.62092e-07	6.55499e-07	9.52126e-06	1.96252e-05
54	Austria	2004	71	Luxembourg	CP011.5a	1.33978e-06	7.49645e-08	8.10834e-07	3.30097e-08	2.87718e-07	3.84234e-06	6.38865e-06
54	Austria	2004	71	Luxembourg	CP011.5b	2.1787e-06	9.88424e-07	1.49148e-06	1.25243e-07	5.12918e-07	7.3348e-06	1.26316e-05
54	Austria	2004	71	Luxembourg	CP011.6	2.40065e-05	9.90896e-07	2.55066e-06	2.17651e-07	9.22498e-07	1.56983e-05	4.43865e-05
54	Austria	2004	71	Luxembourg	CP011.7	2.33013e-05	9.75779e-07	2.52029e-06	2.15774e-07	9.13354e-07	1.55003e-05	4.34267e-05
54	Austria	2004	71	Luxembourg	CP011.8	1.20448e-05	7.87208e-07	2.03443e-06	1.77843e-07	7.2937e-07	1.17125e-05	2.74862e-05
54	Austria	2004	71	Luxembourg	CP011.9	1.09789e-05	7.69657e-07	1.93284e-06	1.68881e-07	6.92831e-07	1.11373e-05	2.56804e-05
54	Austria	2004	71	Luxembourg	CP012	7.88434e-07	7.22745e-08	3.08011e-07	2.77664e-08	9.52167e-08	1.69639e-06	2.98809e-06
54	Austria	2004	71	Luxembourg	CP021	9.45062e-06	8.52323e-07	3.35269e-06	3.25918e-07	1.01984e-06	1.75133e-05	3.25147e-05
54	Austria	2004	72	Malta	CP011.1	2.26515e-06	1.22281e-07	4.89043e-07	5.15727e-08	1.64918e-07	2.43796e-06	5.53092e-06
54	Austria	2004	72	Malta	CP011.2	2.90864e-06	1.71727e-06	9.56741e-07	8.01483e-07	3.74883e-07	5.63177e-06	1.23908e-05
54	Austria	2004	72	Malta	CP011.3	1.14519e-06	1.67343e-07	4.94855e-07	1.17013e-06	1.65566e-07	2.44323e-06	5.58632e-06
54	Austria	2004	72	Malta	CP011.4	1.10503e-06	4.10775e-07	6.33059e-07	2.10156e-07	2.21543e-07	3.42964e-06	6.0102e-06
54	Austria	2004	72	Malta	CP011.5a	1.21568e-06	4.1787e-08	2.83576e-07	3.73377e-08	1.05531e-07	2.15118e-06	3.83509e-06
54	Austria	2004	72	Malta	CP011.5b	7.72388e-07	2.88042e-07	5.11861e-07	1.67197e-07	1.78304e-07	2.74672e-06	4.66451e-06
54	Austria	2004	72	Malta	CP011.6	2.88294e-06	1.61486e-07	6.38654e-07	6.98282e-08	2.17437e-07	3.2053e-06	7.17564e-06
54	Austria	2004	72	Malta	CP011.7	2.81799e-06	1.59714e-07	6.33388e-07	6.93412e-08	2.15775e-07	3.17658e-06	7.07279e-06
54	Austria	2004	72	Malta	CP011.8	1.33429e-06	1.25666e-07	5.07325e-07	5.3693e-08	1.72079e-07	2.46852e-06	4.66157e-06
54	Austria	2004	72	Malta	CP011.9	1.13616e-06	1.20861e-07	4.79691e-07	5.11713e-08	1.61818e-07	2.34973e-06	4.29943e-06
54	Austria	2004	72	Malta	CP012	1.54333e-07	1.46431e-08	7.51111e-08	1.87103e-08	2.45902e-08	4.03792e-07	6.9118e-07
54	Austria	2004	72	Malta	CP021	1.85179e-06	1.73328e-07	8.47039e-07	2.2443e-07	2.746e-07	4.32438e-06	7.69557e-06
54	Austria	2004	73	Netherlands	CP011.1	0.00163577	8.25987e-05	8.27687e-05	6.58611e-05	2.88077e-05	0.000532024	0.00242783
54	Austria	2004	73	Netherlands	CP011.2	0.00107129	0.000463215	9.51767e-05	9.96353e-05	3.59529e-05	0.000725509	0.00249078
54	Austria	2004	73	Netherlands	CP011.3	0.0012568	8.0962e-05	8.64596e-05	0.000690505	2.88368e-05	0.000598797	0.00274236
54	Austria	2004	73	Netherlands	CP011.4	0.000268326	9.18855e-05	3.80018e-05	2.94494e-05	1.245e-05	0.000247115	0.000687228
54	Austria	2004	73	Netherlands	CP011.5a	0.00233277	1.84695e-05	3.36003e-05	9.54927e-06	1.3905e-05	0.000226969	0.00263526
54	Austria	2004	73	Netherlands	CP011.5b	0.000142724	4.51093e-05	2.83657e-05	2.30727e-05	9.19835e-06	0.000182202	0.000430672
54	Austria	2004	73	Netherlands	CP011.6	0.00325601	0.000111291	0.000142093	8.54648e-05	5.20093e-05	0.00122264	0.0048695
54	Austria	2004	73	Netherlands	CP011.7	0.00322845	0.000110472	0.000141013	8.49129e-05	5.16372e-05	0.00121363	0.00483012
54	Austria	2004	73	Netherlands	CP011.8	0.00133557	8.3539e-05	8.40419e-05	6.779e-05	2.82333e-05	0.000529014	0.00212819
54	Austria	2004	73	Netherlands	CP011.9	0.0012885	8.18627e-05	8.87797e-05	6.53798e-05	3.01114e-05	0.000640543	0.00219517
54	Austria	2004	73	Netherlands	CP012	5.86646e-05	3.77977e-06	8.53482e-06	1.53863e-06	2.28295e-06	4.9034e-05	0.000123835
54	Austria	2004	73	Netherlands	CP021	0.000708776	4.56044e-05	0.000101711	1.85604e-05	2.70818e-05	0.00058101	0.00148274
54	Austria	2004	74	Poland	CP011.1	0.000776663	2.22904e-05	3.79147e-05	3.312e-05	1.13344e-05	0.000265279	0.0011466
54	Austria	2004	74	Poland	CP011.2	0.00120111	0.000382247	5.25883e-05	6.05432e-05	1.9451e-05	0.000362768	0.0020787
54	Austria	2004	74	Poland	CP011.3	0.000543412	2.12669e-05	3.72881e-05	6.92989e-05	1.10607e-05	0.000256742	0.000939068
54	Austria	2004	74	Poland	CP011.4	0.000277914	7.04172e-05	2.96677e-05	2.20932e-05	9.21855e-06	0.000176366	0.000585676
54	Austria	2004	74	Poland	CP011.5a	6.66273e-05	1.17758e-06	6.45818e-06	3.08324e-07	2.29295e-06	3.46311e-05	0.000111495
54	Austria	2004	74	Poland	CP011.5b	0.000187508	4.56138e-05	2.32532e-05	1.7802e-05	7.1935e-06	0.000137024	0.000418395
54	Austria	2004	74	Poland	CP011.6	0.00229935	3.10822e-05	7.14353e-05	4.21475e-05	1.90069e-05	0.000474165	0.00293719
54	Austria	2004	74	Poland	CP011.7	0.00227988	3.08075e-05	7.08569e-05	4.1874e-05	1.88573e-05	0.000470289	0.00291256
54	Austria	2004	74	Poland	CP011.8	0.000937389	2.32251e-05	4.80259e-05	4.87634e-05	1.59103e-05	0.000420585	0.0014939
54	Austria	2004	74	Poland	CP011.9	0.000559197	2.19276e-05	3.71098e-05	3.2617e-05	1.10775e-05	0.000258357	0.000920286
54	Austria	2004	74	Poland	CP012	1.37717e-05	9.6096e-07	3.74913e-06	6.26783e-07	1.12455e-06	2.30164e-05	4.32495e-05
54	Austria	2004	74	Poland	CP021	0.000164382	1.10636e-05	3.55108e-05	7.3257e-06	1.01264e-05	0.000199206	0.000427615
54	Austria	2004	75	Portugal	CP011.1	4.94778e-05	3.22649e-06	5.59708e-06	2.09665e-06	1.1094e-06	2.31471e-05	8.46546e-05
54	Austria	2004	75	Portugal	CP011.2	2.64431e-05	1.37956e-05	5.64232e-06	1.4521e-06	1.57901e-06	2.625e-05	7.51621e-05
54	Austria	2004	75	Portugal	CP011.3	3.72429e-05	3.12431e-06	5.5407e-06	1.4768e-05	1.10628e-06	2.31888e-05	8.4971e-05
54	Austria	2004	75	Portugal	CP011.4	0.000107448	4.15375e-05	3.70869e-05	1.73265e-05	4.41098e-06	0.00014572	0.00035353
54	Austria	2004	75	Portugal	CP011.5a	3.07527e-06	1.20985e-07	1.1973e-06	6.00837e-08	4.16059e-07	5.61095e-06	1.04806e-05
54	Austria	2004	75	Portugal	CP011.5b	8.54148e-05	3.29565e-05	3.01868e-05	1.41176e-05	3.57585e-06	0.000118419	0.000284671
54	Austria	2004	75	Portugal	CP011.6	6.28355e-05	4.04811e-06	7.12683e-06	2.60873e-06	1.42074e-06	2.95918e-05	0.000107632
54	Austria	2004	75	Portugal	CP011.7	6.21068e-05	4.01704e-06	7.07295e-06	2.59178e-06	1.40974e-06	2.93448e-05	0.000106543
54	Austria	2004	75	Portugal	CP011.8	4.05154e-05	3.28383e-06	5.71818e-06	2.1522e-06	1.14188e-06	2.37436e-05	7.65551e-05
54	Austria	2004	75	Portugal	CP011.9	3.82315e-05	3.19969e-06	5.42299e-06	2.04107e-06	1.08386e-06	2.25309e-05	7.251e-05
54	Austria	2004	75	Portugal	CP012	4.11265e-06	2.58389e-07	8.06744e-07	1.96221e-07	1.60562e-07	3.59964e-06	9.13421e-06
54	Austria	2004	75	Portugal	CP021	4.96289e-05	3.102e-06	9.37807e-06	2.362e-06	1.81056e-06	4.04871e-05	0.000106769
54	Austria	2004	76	Romania	CP011.1	0.000209927	9.27886e-06	1.03736e-05	7.26624e-07	6.11605e-06	6.17281e-05	0.00029815
54	Austria	2004	76	Romania	CP011.2	0.000191552	9.69308e-05	1.70399e-05	1.91769e-06	7.57705e-06	9.7935e-05	0.000412953
54	Austria	2004	76	Romania	CP011.3	0.000148528	8.23658e-06	1.00063e-05	2.24495e-06	5.88654e-06	6.08499e-05	0.000235753
54	Austria	2004	76	Romania	CP011.4	4.38233e-05	1.36061e-05	7.85405e-06	6.07684e-07	2.89538e-06	3.85843e-05	0.000107371
54	Austria	2004	76	Romania	CP011.5a	5.30733e-05	1.00988e-06	3.63421e-06	1.91914e-07	1.50068e-06	2.08711e-05	8.02811e-05
54	Austria	2004	76	Romania	CP011.5b	1.61565e-05	5.57773e-06	5.97565e-06	4.56633e-07	2.16948e-06	2.90154e-05	5.93514e-05
54	Austria	2004	76	Romania	CP011.6	0.000363774	1.14852e-05	1.38346e-05	9.19648e-07	9.31927e-06	8.86652e-05	0.000487998
54	Austria	2004	76	Romania	CP011.7	0.000359801	1.13856e-05	1.37041e-05	9.1232e-07	9.25003e-06	8.78068e-05	0.00048286
54	Austria	2004	76	Romania	CP011.8	0.000163921	8.90297e-06	1.05763e-05	7.61885e-07	6.31757e-06	6.45856e-05	0.000255066
54	Austria	2004	76	Romania	CP011.9	0.000159516	8.74329e-06	1.00534e-05	7.09961e-07	5.95252e-06	6.01145e-05	0.000245089
54	Austria	2004	76	Romania	CP012	6.16688e-06	4.30655e-07	1.27312e-06	8.47918e-08	4.20578e-07	6.94436e-06	1.53204e-05
54	Austria	2004	76	Romania	CP021	7.43605e-05	5.1586e-06	1.45676e-05	1.00388e-06	4.76609e-06	7.72232e-05	0.00017708
54	Austria	2004	77	Slovakia	CP011.1	0.00182656	2.55322e-05	4.01256e-05	3.43355e-06	1.02912e-05	0.000223303	0.00212925
54	Austria	2004	77	Slovakia	CP011.2	0.000338602	9.10762e-05	3.0611e-05	3.42051e-06	9.69783e-06	0.000147791	0.000621199
54	Austria	2004	77	Slovakia	CP011.3	0.000246924	2.23137e-05	3.14987e-05	6.77896e-06	8.40733e-06	0.000157267	0.00047319
54	Austria	2004	77	Slovakia	CP011.4	0.000174632	6.86737e-05	1.95103e-05	1.64668e-06	5.89026e-06	9.87879e-05	0.000369141
54	Austria	2004	77	Slovakia	CP011.5a	0.00167623	1.9445e-05	2.66391e-05	1.75862e-06	8.15296e-06	0.000183095	0.00191532
54	Austria	2004	77	Slovakia	CP011.5b	3.4025e-05	1.51841e-05	1.21776e-05	1.01631e-06	3.7055e-06	6.0493e-05	0.000126602
54	Austria	2004	77	Slovakia	CP011.6	0.000523283	2.9959e-05	4.90244e-05	3.92293e-06	1.17113e-05	0.000215331	0.000833232
54	Austria	2004	77	Slovakia	CP011.7	0.000508988	2.95933e-05	4.84317e-05	3.88822e-06	1.1572e-05	0.000212017	0.00081449
54	Austria	2004	77	Slovakia	CP011.8	0.00121775	4.09975e-05	0.000130506	5.62749e-06	2.27297e-05	0.000642943	0.00206056
54	Austria	2004	77	Slovakia	CP011.9	0.00027368	2.40502e-05	3.25569e-05	3.03502e-06	8.62876e-06	0.00016215	0.000504101
54	Austria	2004	77	Slovakia	CP012	1.87948e-05	1.46025e-06	3.94414e-06	3.19613e-07	1.02879e-06	2.18236e-05	4.73711e-05
54	Austria	2004	77	Slovakia	CP021	0.000226811	1.75537e-05	4.59548e-05	3.81943e-06	1.18253e-05	0.00024995	0.000555914
54	Austria	2004	78	Slovenia	CP011.1	0.000157888	4.01368e-06	7.93615e-06	6.99923e-07	2.44421e-06	4.2533e-05	0.000215515
54	Austria	2004	78	Slovenia	CP011.2	0.000392899	0.000123862	3.05622e-05	5.31313e-06	9.21211e-06	0.000194053	0.000755902
54	Austria	2004	78	Slovenia	CP011.3	4.9196e-05	3.51755e-06	7.49426e-06	2.79492e-06	2.31952e-06	3.98595e-05	0.000105182
54	Austria	2004	78	Slovenia	CP011.4	3.91379e-05	1.11401e-05	7.89711e-06	8.05985e-07	2.55494e-06	4.10116e-05	0.000102548
54	Austria	2004	78	Slovenia	CP011.5a	1.05292e-05	3.49294e-07	2.79735e-06	1.21069e-07	9.91333e-07	1.3678e-05	2.84662e-05
54	Austria	2004	78	Slovenia	CP011.5b	1.387e-05	5.20407e-06	5.99777e-06	6.08978e-07	1.9355e-06	3.03613e-05	5.79776e-05
54	Austria	2004	78	Slovenia	CP011.6	0.000145399	4.78839e-06	1.02631e-05	8.83471e-07	3.20301e-06	5.55052e-05	0.000220043
54	Austria	2004	78	Slovenia	CP011.7	0.000142917	4.73307e-06	1.01579e-05	8.76459e-07	3.17341e-06	5.48756e-05	0.000216734
54	Austria	2004	78	Slovenia	CP011.8	6.33265e-05	4.0434e-06	9.99581e-06	7.81336e-07	2.80766e-06	5.23015e-05	0.000133256
54	Austria	2004	78	Slovenia	CP011.9	5.24653e-05	3.67807e-06	7.51671e-06	6.72638e-07	2.33123e-06	4.00922e-05	0.000106756
54	Austria	2004	78	Slovenia	CP012	4.25848e-06	3.26011e-07	1.37338e-06	9.5846e-08	4.11806e-07	8.92789e-06	1.53934e-05
54	Austria	2004	78	Slovenia	CP021	5.08732e-05	3.78181e-06	1.37887e-05	1.08658e-06	3.98433e-06	8.52509e-05	0.000158766
54	Austria	2004	79	Spain	CP011.1	0.000351511	2.14803e-05	2.78231e-05	1.81074e-05	6.70647e-06	0.000120863	0.000546492
54	Austria	2004	79	Spain	CP011.2	0.000897013	0.000196569	5.70012e-05	3.10881e-05	1.72807e-05	0.000290522	0.00148947
54	Austria	2004	79	Spain	CP011.3	0.000254772	2.11539e-05	2.91002e-05	0.000288461	6.9937e-06	0.000128118	0.000728599
54	Austria	2004	79	Spain	CP011.4	0.000167251	3.05082e-05	2.10722e-05	7.7071e-06	6.06705e-06	0.000100439	0.000333045
54	Austria	2004	79	Spain	CP011.5a	4.64571e-05	1.71168e-06	6.77057e-06	1.4918e-06	2.20293e-06	3.13743e-05	9.00084e-05
54	Austria	2004	79	Spain	CP011.5b	7.62952e-05	1.9695e-05	1.58939e-05	5.00211e-06	4.63783e-06	7.54942e-05	0.000197018
54	Austria	2004	79	Spain	CP011.6	0.00643429	3.38223e-05	0.000106008	2.69159e-05	1.86552e-05	0.000395975	0.00701566
54	Austria	2004	79	Spain	CP011.7	0.00639078	3.35679e-05	0.00010527	2.67419e-05	1.85219e-05	0.000393019	0.0069679
54	Austria	2004	79	Spain	CP011.8	0.000274147	2.18653e-05	2.85413e-05	1.85849e-05	6.89925e-06	0.000123942	0.00047398
54	Austria	2004	79	Spain	CP011.9	0.000259024	2.10062e-05	2.73685e-05	1.77851e-05	6.58671e-06	0.000118431	0.000450202
54	Austria	2004	79	Spain	CP012	3.55614e-05	2.09823e-06	5.20119e-06	1.79903e-06	1.20837e-06	2.54252e-05	7.12933e-05
54	Austria	2004	79	Spain	CP021	0.000429484	2.52688e-05	6.12423e-05	2.17025e-05	1.40316e-05	0.000294135	0.000845864
54	Austria	2004	80	Sweden	CP011.1	0.000109134	1.05547e-05	2.42246e-05	6.96088e-06	5.05335e-06	7.5627e-05	0.000231554
54	Austria	2004	80	Sweden	CP011.2	9.34794e-05	6.80952e-05	2.2328e-05	2.87602e-06	7.10852e-06	0.000100143	0.00029403
54	Austria	2004	80	Sweden	CP011.3	6.90146e-05	1.02425e-05	2.59785e-05	4.76201e-05	5.22825e-06	8.60175e-05	0.000244101
54	Austria	2004	80	Sweden	CP011.4	3.59292e-05	1.72727e-05	1.51385e-05	1.9873e-06	4.75371e-06	6.78306e-05	0.000142912
54	Austria	2004	80	Sweden	CP011.5a	4.57315e-05	1.05183e-06	8.46548e-06	1.12895e-06	2.29381e-06	3.31444e-05	9.18159e-05
54	Austria	2004	80	Sweden	CP011.5b	2.288e-05	1.17601e-05	1.21106e-05	1.56619e-06	3.81794e-06	5.42218e-05	0.000106357
54	Austria	2004	80	Sweden	CP011.6	0.000158957	1.34704e-05	3.13431e-05	8.78187e-06	6.61077e-06	9.99642e-05	0.000319127
54	Austria	2004	80	Sweden	CP011.7	0.000156328	1.33586e-05	3.11018e-05	8.72435e-06	6.55904e-06	9.90399e-05	0.000315112
54	Austria	2004	80	Sweden	CP011.8	7.9669e-05	1.07718e-05	2.48859e-05	7.1856e-06	5.20627e-06	7.82384e-05	0.000205957
54	Austria	2004	80	Sweden	CP011.9	7.19443e-05	1.04238e-05	2.37211e-05	6.86529e-06	4.93941e-06	7.39694e-05	0.000191863
54	Austria	2004	80	Sweden	CP012	7.51431e-06	6.69704e-07	2.49073e-06	3.09598e-07	6.5405e-07	1.15876e-05	2.3226e-05
54	Austria	2004	80	Sweden	CP021	9.06386e-05	8.04483e-06	2.92091e-05	3.71915e-06	7.59425e-06	0.000132996	0.000272202
54	Austria	2004	81	United Kingdom	CP011.1	0.000196453	2.87639e-05	2.12412e-05	4.93687e-05	9.06497e-06	0.000173965	0.000478857
54	Austria	2004	81	United Kingdom	CP011.2	0.000221724	0.000163744	2.97895e-05	1.30853e-05	1.11478e-05	0.000185301	0.000624791
54	Austria	2004	81	United Kingdom	CP011.3	0.000102474	2.67183e-05	2.51903e-05	0.000270211	1.0845e-05	0.000715709	0.00115115
54	Austria	2004	81	United Kingdom	CP011.4	5.92573e-05	2.23449e-05	1.59505e-05	5.87275e-06	6.17055e-06	0.000102176	0.000211771
54	Austria	2004	81	United Kingdom	CP011.5a	2.96372e-05	8.21348e-07	5.91237e-06	9.41056e-07	2.31114e-06	3.21251e-05	7.17482e-05
54	Austria	2004	81	United Kingdom	CP011.5b	3.006e-05	1.37184e-05	1.25977e-05	4.49218e-06	4.82361e-06	7.67806e-05	0.000142472
54	Austria	2004	81	United Kingdom	CP011.6	0.000207199	3.28248e-05	2.69174e-05	5.82992e-05	1.13162e-05	0.000214518	0.000551074
54	Austria	2004	81	United Kingdom	CP011.7	0.000204007	3.25854e-05	2.66978e-05	5.79252e-05	1.12329e-05	0.000212817	0.000545265
54	Austria	2004	81	United Kingdom	CP011.8	0.000107082	2.67348e-05	2.15071e-05	4.77405e-05	9.06643e-06	0.000171993	0.000384124
54	Austria	2004	81	United Kingdom	CP011.9	9.99432e-05	2.61985e-05	2.05434e-05	4.57046e-05	8.67557e-06	0.000167887	0.000368953
54	Austria	2004	81	United Kingdom	CP012	1.95483e-05	2.4354e-06	4.06214e-06	5.59483e-06	1.36446e-06	2.87811e-05	6.17862e-05
54	Austria	2004	81	United Kingdom	CP021	0.000236038	2.93711e-05	4.79618e-05	6.7595e-05	1.60879e-05	0.000338699	0.000735753
54	Austria	2004	82	Switzerland	CP011.1	0.000280928	7.04069e-05	5.85862e-05	2.11821e-05	1.67564e-05	0.000295531	0.000743391
54	Austria	2004	82	Switzerland	CP011.2	8.52617e-05	7.4443e-05	1.44321e-05	2.85202e-06	5.22194e-06	7.49406e-05	0.000257151
54	Austria	2004	82	Switzerland	CP011.3	0.000196499	6.8285e-05	5.72709e-05	3.31053e-05	1.63405e-05	0.000288113	0.000659614
54	Austria	2004	82	Switzerland	CP011.4	0.000185985	4.69351e-05	4.94645e-05	2.56362e-05	1.74574e-05	0.000279125	0.000604604
54	Austria	2004	82	Switzerland	CP011.5a	1.99093e-05	4.48518e-07	3.16113e-06	1.97605e-07	1.16576e-06	1.64195e-05	4.13018e-05
54	Austria	2004	82	Switzerland	CP011.5b	0.000140183	3.27074e-05	4.00177e-05	2.08801e-05	1.41061e-05	0.000225301	0.000473196
54	Austria	2004	82	Switzerland	CP011.6	0.000338369	8.85162e-05	7.41561e-05	2.66446e-05	2.27404e-05	0.000441075	0.000991501
54	Austria	2004	82	Switzerland	CP011.7	0.000334169	8.79184e-05	7.36304e-05	2.64726e-05	2.25831e-05	0.000437896	0.00098267
54	Austria	2004	82	Switzerland	CP011.8	0.000213609	7.22432e-05	6.01971e-05	2.17864e-05	1.72116e-05	0.000302668	0.000687715
54	Austria	2004	82	Switzerland	CP011.9	0.000202003	6.93466e-05	5.75978e-05	2.08672e-05	1.64705e-05	0.000289649	0.000655935
54	Austria	2004	82	Switzerland	CP012	6.71097e-06	5.64559e-07	1.72376e-06	3.82625e-07	5.12228e-07	9.62025e-06	1.95144e-05
54	Austria	2004	82	Switzerland	CP021	8.08104e-05	6.7413e-06	1.94154e-05	4.58774e-06	5.68947e-06	0.000104808	0.000222053
54	Austria	2004	83	Norway	CP011.1	1.56974e-05	1.43785e-06	2.96435e-06	4.57948e-05	6.89671e-07	1.2357e-05	7.8941e-05
54	Austria	2004	83	Norway	CP011.2	1.70716e-05	1.74458e-05	3.45875e-06	5.86937e-06	1.08803e-06	1.58888e-05	6.08224e-05
54	Austria	2004	83	Norway	CP011.3	2.38575e-05	4.12057e-06	1.21461e-05	0.00119744	2.20088e-06	5.00754e-05	0.00128985
54	Austria	2004	83	Norway	CP011.4	8.04883e-06	4.47548e-06	2.90951e-06	1.53675e-05	8.14059e-07	1.29978e-05	4.46132e-05
54	Austria	2004	83	Norway	CP011.5a	2.02775e-06	8.287e-08	7.53271e-07	3.17408e-07	2.65752e-07	3.59512e-06	7.04217e-06
54	Austria	2004	83	Norway	CP011.5b	5.5069e-06	3.10714e-06	2.3395e-06	1.25322e-05	6.52534e-07	1.03912e-05	3.45295e-05
54	Austria	2004	83	Norway	CP011.6	1.67437e-05	1.7958e-06	3.86666e-06	5.75659e-05	8.7463e-07	1.55593e-05	9.64059e-05
54	Austria	2004	83	Norway	CP011.7	1.64861e-05	1.78193e-06	3.83811e-06	5.7198e-05	8.68156e-07	1.54333e-05	9.56057e-05
54	Austria	2004	83	Norway	CP011.8	1.24968e-05	1.48069e-06	3.06363e-06	4.70855e-05	7.19573e-07	1.2976e-05	7.78223e-05
54	Austria	2004	83	Norway	CP011.9	1.0837e-05	1.41019e-06	2.88411e-06	4.51059e-05	6.74143e-07	1.20565e-05	7.29678e-05
54	Austria	2004	83	Norway	CP012	1.28371e-06	1.07705e-07	3.44595e-07	1.63039e-07	9.87483e-08	1.86532e-06	3.86311e-06
54	Austria	2004	83	Norway	CP021	1.54763e-05	1.29101e-06	3.97693e-06	1.96454e-06	1.12798e-06	2.10312e-05	4.48679e-05
54	Austria	2004	84	Rest of European Free Trade Association	CP011.1	4.06882e-06	8.21441e-07	7.7128e-07	2.76353e-05	1.97999e-07	3.71972e-06	3.72146e-05
54	Austria	2004	84	Rest of European Free Trade Association	CP011.2	4.97182e-06	7.36823e-06	7.03799e-07	6.80631e-06	2.56952e-07	3.86791e-06	2.3975e-05
54	Austria	2004	84	Rest of European Free Trade Association	CP011.3	2.55e-06	7.9014e-07	7.95361e-07	3.27657e-05	1.99693e-07	3.76735e-06	4.08682e-05
54	Austria	2004	84	Rest of European Free Trade Association	CP011.4	2.56314e-06	2.04595e-06	7.58154e-07	1.44194e-05	3.27169e-07	4.1144e-06	2.42282e-05
54	Austria	2004	84	Rest of European Free Trade Association	CP011.5a	1.97005e-07	1.13125e-08	1.01335e-07	7.72891e-08	3.58486e-08	4.866e-07	9.09391e-07
54	Austria	2004	84	Rest of European Free Trade Association	CP011.5b	1.6093e-06	1.41564e-06	5.96611e-07	1.16278e-05	2.58763e-07	3.20696e-06	1.87151e-05
54	Austria	2004	84	Rest of European Free Trade Association	CP011.6	4.18579e-06	1.01654e-06	9.95486e-07	3.46867e-05	2.91473e-07	5.34584e-06	4.65218e-05
54	Austria	2004	84	Rest of European Free Trade Association	CP011.7	4.10877e-06	1.00925e-06	9.87845e-07	3.44651e-05	2.89315e-07	5.30279e-06	4.6163e-05
54	Austria	2004	84	Rest of European Free Trade Association	CP011.8	2.79059e-06	8.26681e-07	7.92647e-07	2.87682e-05	2.03782e-07	3.8022e-06	3.71841e-05
54	Austria	2004	84	Rest of European Free Trade Association	CP011.9	2.57256e-06	7.92589e-07	7.50505e-07	2.71852e-05	1.91701e-07	3.57377e-06	3.50663e-05
54	Austria	2004	84	Rest of European Free Trade Association	CP012	1.94458e-07	2.45786e-08	6.54501e-08	6.83122e-07	1.76307e-08	3.38361e-07	1.3236e-06
54	Austria	2004	84	Rest of European Free Trade Association	CP021	2.34257e-06	2.94918e-07	7.56031e-07	8.25555e-06	2.00409e-07	3.79791e-06	1.56474e-05
54	Austria	2004	85	Albania	CP011.1	7.51073e-06	1.43806e-07	3.70091e-07	2.45193e-08	1.30727e-07	1.93797e-06	1.01178e-05
54	Austria	2004	85	Albania	CP011.2	1.60848e-05	1.51979e-05	9.13627e-07	1.28184e-07	4.34572e-07	6.53349e-06	3.92926e-05
54	Austria	2004	85	Albania	CP011.3	1.92219e-06	1.22815e-07	3.5751e-07	1.07384e-06	1.26987e-07	1.87792e-06	5.48127e-06
54	Austria	2004	85	Albania	CP011.4	8.7279e-06	3.53795e-06	5.50354e-07	5.78515e-08	2.13195e-07	3.32098e-06	1.64082e-05
54	Austria	2004	85	Albania	CP011.5a	4.1817e-07	1.84539e-08	1.74961e-07	7.18322e-09	6.27964e-08	9.07118e-07	1.58868e-06
54	Austria	2004	85	Albania	CP011.5b	4.95438e-06	2.02763e-06	4.14962e-07	4.20865e-08	1.58412e-07	2.42031e-06	1.00178e-05
54	Austria	2004	85	Albania	CP011.6	1.38858e-05	3.6998e-07	5.20911e-07	3.56439e-08	2.02227e-07	3.33786e-06	1.83524e-05
54	Austria	2004	85	Albania	CP011.7	1.37306e-05	3.66558e-07	5.15886e-07	3.53576e-08	2.00544e-07	3.30476e-06	1.81537e-05
54	Austria	2004	85	Albania	CP011.8	2.27361e-06	1.31198e-07	3.76051e-07	2.49538e-08	1.31851e-07	1.96104e-06	4.8987e-06
54	Austria	2004	85	Albania	CP011.9	2.12923e-06	1.34875e-07	3.59457e-07	2.36095e-08	1.25215e-07	1.85574e-06	4.62813e-06
54	Austria	2004	85	Albania	CP012	1.20718e-07	1.08126e-08	5.13837e-08	2.94229e-09	1.76695e-08	2.86046e-07	4.89573e-07
54	Austria	2004	85	Albania	CP021	1.44848e-06	1.27849e-07	5.71165e-07	3.42814e-08	1.95514e-07	3.04139e-06	5.41868e-06
54	Austria	2004	86	Belarus	CP011.1	3.31845e-05	9.49219e-07	1.17172e-06	5.64592e-07	6.34149e-07	8.17027e-06	4.46745e-05
54	Austria	2004	86	Belarus	CP011.2	5.05248e-05	2.68047e-05	1.76306e-06	2.06359e-07	1.01587e-06	1.41814e-05	9.44963e-05
54	Austria	2004	86	Belarus	CP011.3	2.39051e-05	1.01962e-06	1.22294e-06	9.38656e-07	6.41797e-07	8.561e-06	3.62891e-05
54	Austria	2004	86	Belarus	CP011.4	2.15325e-05	9.89635e-06	1.58697e-06	1.97969e-07	6.58258e-07	1.38759e-05	4.77479e-05
54	Austria	2004	86	Belarus	CP011.5a	9.81861e-07	3.82767e-08	3.59567e-07	1.48984e-08	1.28293e-07	1.72762e-06	3.25051e-06
54	Austria	2004	86	Belarus	CP011.5b	1.58581e-05	7.29641e-06	1.25479e-06	1.5663e-07	5.17765e-07	1.10124e-05	3.60961e-05
54	Austria	2004	86	Belarus	CP011.6	0.000271618	5.54394e-06	3.25175e-06	9.30698e-07	2.66001e-06	3.29591e-05	0.000316963
54	Austria	2004	86	Belarus	CP011.7	0.00026964	5.50466e-06	3.22478e-06	9.24539e-07	2.64159e-06	3.27056e-05	0.000314641
54	Austria	2004	86	Belarus	CP011.8	2.54296e-05	9.39925e-07	1.18863e-06	5.80034e-07	6.40162e-07	8.2657e-06	3.70441e-05
54	Austria	2004	86	Belarus	CP011.9	2.44484e-05	9.43681e-07	1.14002e-06	5.55526e-07	6.18457e-07	7.96571e-06	3.56718e-05
54	Austria	2004	86	Belarus	CP012	1.04736e-06	8.67019e-08	2.29313e-07	1.80341e-08	6.89835e-08	1.37089e-06	2.82129e-06
54	Austria	2004	86	Belarus	CP021	1.26055e-05	1.0337e-06	2.524e-06	2.11569e-07	7.44955e-07	1.454e-05	3.16597e-05
54	Austria	2004	87	Russian Federation	CP011.1	0.000302678	6.89002e-06	2.62304e-05	7.08125e-06	7.417e-06	0.00012957	0.000479866
54	Austria	2004	87	Russian Federation	CP011.2	0.000354536	0.000136781	5.3547e-05	1.4257e-05	1.63308e-05	0.000323013	0.000898464
54	Austria	2004	87	Russian Federation	CP011.3	0.000140143	6.41724e-06	2.53743e-05	1.06326e-05	7.16386e-06	0.000123323	0.000313054
54	Austria	2004	87	Russian Federation	CP011.4	8.20926e-05	2.41787e-05	2.81984e-05	3.2394e-06	8.49347e-06	0.000146966	0.000293169
54	Austria	2004	87	Russian Federation	CP011.5a	8.17208e-05	1.51872e-06	1.14402e-05	5.66779e-07	3.94953e-06	5.64915e-05	0.000155688
54	Austria	2004	87	Russian Federation	CP011.5b	3.3063e-05	1.3174e-05	2.20587e-05	1.76139e-06	6.67656e-06	0.000110158	0.000186891
54	Austria	2004	87	Russian Federation	CP011.6	0.000275957	8.46269e-06	3.41388e-05	9.03675e-06	9.66658e-06	0.000183023	0.000520285
54	Austria	2004	87	Russian Federation	CP011.7	0.000271904	8.37216e-06	3.38623e-05	8.97701e-06	9.59135e-06	0.000181448	0.000514155
54	Austria	2004	87	Russian Federation	CP011.8	0.000195291	7.04355e-06	2.8711e-05	7.36514e-06	7.90542e-06	0.000144261	0.000390577
54	Austria	2004	87	Russian Federation	CP011.9	0.000164528	6.69588e-06	2.5505e-05	6.94734e-06	7.2376e-06	0.000124747	0.00033566
54	Austria	2004	87	Russian Federation	CP012	1.09153e-05	9.18667e-07	3.99748e-06	2.70646e-07	1.14988e-06	2.06608e-05	3.79128e-05
54	Austria	2004	87	Russian Federation	CP021	0.000131141	1.08978e-05	4.46114e-05	3.17148e-06	1.26069e-05	0.000219203	0.000421632
54	Austria	2004	88	Ukraine	CP011.1	0.000423085	7.72234e-06	1.55731e-05	7.18918e-06	6.21115e-06	0.000125022	0.000584803
54	Austria	2004	88	Ukraine	CP011.2	0.000184486	9.70027e-05	1.58191e-05	1.58198e-06	6.56858e-06	0.000121631	0.00042709
54	Austria	2004	88	Ukraine	CP011.3	0.00021711	6.79012e-06	1.50261e-05	9.43532e-06	5.89624e-06	0.00011753	0.000371788
54	Austria	2004	88	Ukraine	CP011.4	8.04258e-05	3.08527e-05	1.06807e-05	9.70511e-07	4.14727e-06	7.85398e-05	0.000205617
54	Austria	2004	88	Ukraine	CP011.5a	0.000161012	2.04335e-06	4.63548e-06	2.69122e-07	1.66737e-06	2.90516e-05	0.000198679
54	Austria	2004	88	Ukraine	CP011.5b	4.39822e-05	1.7342e-05	8.28425e-06	7.39297e-07	3.19651e-06	6.03724e-05	0.000133917
54	Austria	2004	88	Ukraine	CP011.6	0.00061699	1.89169e-05	2.33428e-05	9.23582e-06	1.04019e-05	0.000228923	0.00090781
54	Austria	2004	88	Ukraine	CP011.7	0.000611474	1.87709e-05	2.31535e-05	9.17544e-06	1.03262e-05	0.000227181	0.000900081
54	Austria	2004	88	Ukraine	CP011.8	0.000237455	7.25143e-06	1.59143e-05	7.38267e-06	6.32041e-06	0.000126653	0.000400976
54	Austria	2004	88	Ukraine	CP011.9	0.000224486	7.09839e-06	1.50474e-05	7.06184e-06	5.94927e-06	0.000119025	0.000378668
54	Austria	2004	88	Ukraine	CP012	8.29137e-06	5.15841e-07	2.3331e-06	1.55285e-07	8.1647e-07	1.93174e-05	3.14295e-05
54	Austria	2004	88	Ukraine	CP021	9.99639e-05	6.16718e-06	2.70467e-05	1.84657e-06	9.45016e-06	0.000223839	0.000368314
54	Austria	2004	89	Rest of Eastern Europe	CP011.1	7.4028e-05	1.45975e-06	3.93786e-06	1.02527e-06	2.46947e-06	3.75707e-05	0.000120491
54	Austria	2004	89	Rest of Eastern Europe	CP011.2	1.53591e-05	7.74249e-06	1.11386e-06	1.2312e-07	5.3882e-07	8.25859e-06	3.3136e-05
54	Austria	2004	89	Rest of Eastern Europe	CP011.3	6.09757e-05	1.39509e-06	3.86333e-06	1.31385e-06	2.39277e-06	3.65784e-05	0.000106519
54	Austria	2004	89	Rest of Eastern Europe	CP011.4	6.43339e-06	2.10444e-06	7.57469e-07	7.14472e-08	3.38544e-07	5.525e-06	1.52303e-05
54	Austria	2004	89	Rest of Eastern Europe	CP011.5a	1.04728e-06	2.06722e-08	1.43185e-07	6.1928e-09	5.16357e-08	7.20117e-07	1.98908e-06
54	Austria	2004	89	Rest of Eastern Europe	CP011.5b	3.09655e-06	9.9096e-07	5.68115e-07	5.33239e-08	2.53874e-07	4.1746e-06	9.13742e-06
54	Austria	2004	89	Rest of Eastern Europe	CP011.6	0.000256221	5.99551e-06	8.49549e-06	1.36617e-06	6.3148e-06	8.67732e-05	0.000365166
54	Austria	2004	89	Rest of Eastern Europe	CP011.7	0.000254514	5.9561e-06	8.43944e-06	1.35738e-06	6.27406e-06	8.62065e-05	0.000362747
54	Austria	2004	89	Rest of Eastern Europe	CP011.8	6.47631e-05	1.46726e-06	4.03652e-06	1.05373e-06	2.53103e-06	3.85917e-05	0.000112443
54	Austria	2004	89	Rest of Eastern Europe	CP011.9	6.19708e-05	1.41443e-06	3.85607e-06	1.00963e-06	2.41516e-06	3.68523e-05	0.000107518
54	Austria	2004	89	Rest of Eastern Europe	CP012	6.53689e-07	5.20684e-08	1.33122e-07	1.08985e-08	3.71164e-08	7.77524e-07	1.66442e-06
54	Austria	2004	89	Rest of Eastern Europe	CP021	7.89244e-06	6.27054e-07	1.56965e-06	1.30727e-07	4.33205e-07	9.04574e-06	1.96988e-05
54	Austria	2004	90	Rest of Europe	CP011.1	0.000454812	8.26292e-06	1.46819e-05	2.2001e-05	4.52474e-06	7.55279e-05	0.000579811
54	Austria	2004	90	Rest of Europe	CP011.2	0.00054204	7.88332e-05	2.79769e-05	1.08431e-05	1.06873e-05	0.000161921	0.000832301
54	Austria	2004	90	Rest of Europe	CP011.3	0.000182828	7.39122e-06	1.40595e-05	6.2176e-05	4.21865e-06	6.9537e-05	0.00034021
54	Austria	2004	90	Rest of Europe	CP011.4	0.000104654	1.70671e-05	5.85648e-06	2.37711e-06	2.29202e-06	3.47616e-05	0.000167008
54	Austria	2004	90	Rest of Europe	CP011.5a	0.000112939	1.04881e-06	3.40226e-06	1.66848e-06	1.02188e-06	1.8568e-05	0.000138648
54	Austria	2004	90	Rest of Europe	CP011.5b	1.34116e-05	5.48257e-06	3.43896e-06	8.4125e-07	1.09192e-06	1.66238e-05	4.08901e-05
54	Austria	2004	90	Rest of Europe	CP011.6	0.00109138	1.02779e-05	2.18833e-05	2.7703e-05	8.15632e-06	0.000128481	0.00128788
54	Austria	2004	90	Rest of Europe	CP011.7	0.0010817	1.01691e-05	2.16744e-05	2.75237e-05	8.08829e-06	0.000127181	0.00127634
54	Austria	2004	90	Rest of Europe	CP011.8	0.000430014	1.05415e-05	5.63475e-05	0.000102185	1.36029e-05	0.000268455	0.000881146
54	Austria	2004	90	Rest of Europe	CP011.9	0.000195918	7.75731e-06	1.41706e-05	2.15636e-05	4.29006e-06	7.10438e-05	0.000314743
54	Austria	2004	90	Rest of Europe	CP012	8.29989e-06	5.25255e-07	1.47303e-06	2.07893e-07	4.14322e-07	8.34713e-06	1.92675e-05
54	Austria	2004	90	Rest of Europe	CP021	0.000100181	6.31164e-06	1.71479e-05	2.49585e-06	4.77383e-06	9.55367e-05	0.000226447
54	Austria	2004	91	Kazakhstan	CP011.1	6.17909e-05	5.4095e-07	1.55321e-06	1.53881e-07	3.8475e-07	1.06621e-05	7.50858e-05
54	Austria	2004	91	Kazakhstan	CP011.2	1.28251e-05	1.51299e-05	2.99599e-06	9.77204e-07	9.19215e-07	3.13026e-05	6.415e-05
54	Austria	2004	91	Kazakhstan	CP011.3	4.44544e-06	4.31452e-07	1.09406e-06	3.12043e-07	3.0482e-07	6.06859e-06	1.26564e-05
54	Austria	2004	91	Kazakhstan	CP011.4	5.06206e-06	2.72246e-06	2.04026e-06	5.37609e-07	5.43121e-07	1.85657e-05	2.94712e-05
54	Austria	2004	91	Kazakhstan	CP011.5a	2.04202e-06	4.57693e-08	3.64298e-07	1.74024e-08	1.27562e-07	1.813e-06	4.41005e-06
54	Austria	2004	91	Kazakhstan	CP011.5b	2.25427e-06	1.16116e-06	1.54908e-06	4.30937e-07	4.11011e-07	1.41152e-05	1.99216e-05
54	Austria	2004	91	Kazakhstan	CP011.6	1.7178e-05	6.35255e-07	2.56517e-06	1.83053e-07	6.15127e-07	1.87271e-05	3.99037e-05
54	Austria	2004	91	Kazakhstan	CP011.7	1.66676e-05	6.24818e-07	2.53856e-06	1.81531e-07	6.08838e-07	1.85365e-05	3.91579e-05
54	Austria	2004	91	Kazakhstan	CP011.8	5.99537e-06	4.703e-07	1.17411e-06	1.36619e-07	3.30306e-07	6.65253e-06	1.47592e-05
54	Austria	2004	91	Kazakhstan	CP011.9	5.60662e-06	5.03677e-07	1.12491e-06	1.28763e-07	3.13153e-07	6.38948e-06	1.40666e-05
54	Austria	2004	91	Kazakhstan	CP012	7.32012e-07	6.31918e-08	2.54991e-07	1.50943e-08	7.47715e-08	1.54763e-06	2.68769e-06
54	Austria	2004	91	Kazakhstan	CP021	8.67322e-06	7.17477e-07	2.26265e-06	1.615e-07	6.13452e-07	1.1991e-05	2.44193e-05
54	Austria	2004	92	Kyrgyztan	CP011.1	2.06384e-05	2.06818e-07	3.866e-07	3.011e-08	2.03424e-07	2.1875e-06	2.36528e-05
54	Austria	2004	92	Kyrgyztan	CP011.2	1.64671e-05	1.45393e-05	1.26932e-06	1.66791e-07	1.17511e-06	9.59464e-06	4.32123e-05
54	Austria	2004	92	Kyrgyztan	CP011.3	3.41979e-06	1.7023e-07	3.54167e-07	6.07468e-08	1.52514e-07	1.82765e-06	5.9851e-06
54	Austria	2004	92	Kyrgyztan	CP011.4	4.54499e-06	2.1223e-06	4.64442e-07	3.32586e-08	6.96604e-07	3.65322e-06	1.15148e-05
54	Austria	2004	92	Kyrgyztan	CP011.5a	8.15982e-07	1.35353e-08	1.22367e-07	5.02327e-09	4.49615e-08	5.9984e-07	1.60171e-06
54	Austria	2004	92	Kyrgyztan	CP011.5b	2.1993e-06	1.4349e-06	3.59708e-07	2.53019e-08	5.06001e-07	2.69412e-06	7.21933e-06
54	Austria	2004	92	Kyrgyztan	CP011.6	2.19643e-05	2.99493e-07	5.82466e-07	4.19546e-08	1.28044e-06	6.44388e-06	3.06125e-05
54	Austria	2004	92	Kyrgyztan	CP011.7	2.16801e-05	2.95289e-07	5.75074e-07	4.15598e-08	1.27141e-06	6.37724e-06	3.02407e-05
54	Austria	2004	92	Kyrgyztan	CP011.8	3.8466e-06	1.82455e-07	3.76339e-07	3.00012e-08	1.62031e-07	1.96187e-06	6.55929e-06
54	Austria	2004	92	Kyrgyztan	CP011.9	3.85635e-06	1.96712e-07	3.7155e-07	2.89473e-08	1.57215e-07	1.96602e-06	6.5768e-06
54	Austria	2004	92	Kyrgyztan	CP012	2.51969e-07	1.52423e-08	5.82669e-08	3.42408e-09	3.07298e-08	3.88149e-07	7.47781e-07
54	Austria	2004	92	Kyrgyztan	CP021	3.02632e-06	1.7895e-07	6.38721e-07	3.96125e-08	3.30611e-07	3.77071e-06	7.98492e-06
54	Austria	2004	93	Tajikistan	CP011.1	9.94133e-06	2.82287e-07	3.17885e-07	3.04037e-08	8.69737e-08	1.55395e-06	1.22128e-05
54	Austria	2004	93	Tajikistan	CP011.2	9.83295e-07	8.60716e-07	1.19582e-07	1.21786e-08	4.63008e-08	6.32548e-07	2.65462e-06
54	Austria	2004	93	Tajikistan	CP011.3	2.32868e-06	2.27242e-07	2.73236e-07	3.32847e-08	7.26312e-08	1.26997e-06	4.20504e-06
54	Austria	2004	93	Tajikistan	CP011.4	1.35661e-06	7.32155e-07	1.21796e-07	1.32456e-08	4.83384e-08	6.60929e-07	2.93308e-06
54	Austria	2004	93	Tajikistan	CP011.5a	2.42795e-07	4.51086e-09	2.75003e-08	1.19341e-09	1.07506e-08	1.37433e-07	4.24183e-07
54	Austria	2004	93	Tajikistan	CP011.5b	1.94838e-07	1.07801e-07	6.89012e-08	7.62452e-09	2.86674e-08	3.42365e-07	7.50198e-07
54	Austria	2004	93	Tajikistan	CP011.6	3.59227e-06	3.01343e-07	3.62043e-07	3.62188e-08	1.20901e-07	1.7242e-06	6.13697e-06
54	Austria	2004	93	Tajikistan	CP011.7	3.37122e-06	2.96264e-07	3.54675e-07	3.58129e-08	1.18962e-07	1.6781e-06	5.85504e-06
54	Austria	2004	93	Tajikistan	CP011.8	2.69247e-06	2.43895e-07	2.95353e-07	2.97463e-08	7.83817e-08	1.3903e-06	4.73015e-06
54	Austria	2004	93	Tajikistan	CP011.9	2.68246e-06	2.5092e-07	2.91637e-07	2.86959e-08	7.66673e-08	1.40045e-06	4.73083e-06
54	Austria	2004	93	Tajikistan	CP012	4.63826e-08	4.07794e-09	1.69893e-08	9.95047e-10	5.20715e-09	1.05257e-07	1.78909e-07
54	Austria	2004	93	Tajikistan	CP021	5.46448e-07	4.55199e-08	1.38337e-07	1.03174e-08	3.92464e-08	7.33394e-07	1.51326e-06
54	Austria	2004	94	Rest of Former Soviet Union	CP011.1	8.31016e-05	1.97821e-06	2.66926e-06	2.77684e-07	8.57218e-07	1.64282e-05	0.000105312
54	Austria	2004	94	Rest of Former Soviet Union	CP011.2	2.28364e-05	2.47556e-05	2.63855e-06	4.25583e-07	1.26995e-06	2.32159e-05	7.51421e-05
54	Austria	2004	94	Rest of Former Soviet Union	CP011.3	1.91327e-05	1.63824e-06	2.39274e-06	3.04038e-06	8.0791e-07	1.47105e-05	4.17225e-05
54	Austria	2004	94	Rest of Former Soviet Union	CP011.4	1.18323e-05	6.77047e-06	1.63887e-06	2.27102e-07	7.81229e-07	1.42179e-05	3.54679e-05
54	Austria	2004	94	Rest of Former Soviet Union	CP011.5a	2.62484e-06	6.32014e-08	4.71967e-07	2.06023e-08	1.67035e-07	2.32609e-06	5.67374e-06
54	Austria	2004	94	Rest of Former Soviet Union	CP011.5b	3.10241e-06	2.18418e-06	1.135e-06	1.6446e-07	5.4582e-07	9.893e-06	1.70249e-05
54	Austria	2004	94	Rest of Former Soviet Union	CP011.6	6.40561e-05	2.38261e-06	3.76749e-06	3.45165e-07	2.70721e-06	5.20518e-05	0.00012531
54	Austria	2004	94	Rest of Former Soviet Union	CP011.7	6.23579e-05	2.34687e-06	3.71053e-06	3.41824e-07	2.68233e-06	5.14911e-05	0.000122931
54	Austria	2004	94	Rest of Former Soviet Union	CP011.8	2.24687e-05	1.74812e-06	2.56171e-06	2.7571e-07	8.09544e-07	1.47665e-05	4.26303e-05
54	Austria	2004	94	Rest of Former Soviet Union	CP011.9	2.17e-05	1.79231e-06	2.48727e-06	2.63467e-07	7.79121e-07	1.44431e-05	4.14653e-05
54	Austria	2004	94	Rest of Former Soviet Union	CP012	8.74978e-07	7.68591e-08	3.39817e-07	1.8859e-08	1.10574e-07	2.28968e-06	3.71077e-06
54	Austria	2004	94	Rest of Former Soviet Union	CP021	1.02448e-05	8.40801e-07	2.55082e-06	1.88206e-07	7.77236e-07	1.46238e-05	2.92256e-05
54	Austria	2004	95	Armenia	CP011.1	4.97253e-06	2.58214e-07	2.50309e-07	2.67797e-08	1.53842e-07	1.4386e-06	7.10028e-06
54	Austria	2004	95	Armenia	CP011.2	6.20594e-06	1.30316e-05	6.96707e-07	8.43664e-08	4.81328e-07	3.50785e-06	2.40078e-05
54	Austria	2004	95	Armenia	CP011.3	2.23569e-06	6.71424e-07	3.08203e-07	1.74253e-07	1.97296e-07	1.5413e-06	5.12816e-06
54	Austria	2004	95	Armenia	CP011.4	2.88441e-06	3.50052e-06	7.69363e-07	4.78794e-08	4.70045e-07	3.65251e-06	1.13247e-05
54	Austria	2004	95	Armenia	CP011.5a	3.02659e-07	2.93864e-08	8.22409e-08	3.52273e-09	3.29542e-08	4.39947e-07	8.9071e-07
54	Austria	2004	95	Armenia	CP011.5b	2.03331e-06	2.7119e-06	6.17914e-07	3.79288e-08	3.75426e-07	2.92167e-06	8.69815e-06
54	Austria	2004	95	Armenia	CP011.6	1.10858e-05	4.01834e-07	3.36822e-07	3.39748e-08	2.79194e-07	1.76765e-06	1.39053e-05
54	Austria	2004	95	Armenia	CP011.7	1.09835e-05	3.98765e-07	3.33866e-07	3.373e-08	2.77225e-07	1.75077e-06	1.37778e-05
54	Austria	2004	95	Armenia	CP011.8	1.78589e-06	2.44866e-07	2.51367e-07	2.73191e-08	1.37816e-07	1.32466e-06	3.77192e-06
54	Austria	2004	95	Armenia	CP011.9	1.58645e-06	1.9491e-07	2.37171e-07	2.57808e-08	1.23933e-07	1.21841e-06	3.38666e-06
54	Austria	2004	95	Armenia	CP012	1.59858e-07	1.75903e-08	4.67014e-08	2.51909e-09	2.42106e-08	2.90359e-07	5.41238e-07
54	Austria	2004	95	Armenia	CP021	1.89584e-06	2.02911e-07	5.12262e-07	2.89936e-08	2.57855e-07	2.77893e-06	5.6768e-06
54	Austria	2004	96	Azerbaijan	CP011.1	2.23471e-05	5.31352e-07	8.60287e-07	6.98717e-08	3.17847e-07	4.64185e-06	2.87683e-05
54	Austria	2004	96	Azerbaijan	CP011.2	4.77179e-06	8.52557e-06	1.15028e-06	9.76931e-08	4.22479e-07	5.99319e-06	2.0961e-05
54	Austria	2004	96	Azerbaijan	CP011.3	4.97575e-06	4.92646e-07	8.03327e-07	2.58178e-07	2.74874e-07	4.00676e-06	1.08115e-05
54	Austria	2004	96	Azerbaijan	CP011.4	4.18265e-06	3.14159e-06	8.17629e-07	7.44728e-08	3.54503e-07	4.5017e-06	1.30725e-05
54	Austria	2004	96	Azerbaijan	CP011.5a	8.16552e-07	3.14388e-08	3.09741e-07	1.27679e-08	1.1083e-07	1.47852e-06	2.75985e-06
54	Austria	2004	96	Azerbaijan	CP011.5b	2.45006e-06	2.04854e-06	6.37742e-07	5.76538e-08	2.77739e-07	3.47459e-06	8.94633e-06
54	Austria	2004	96	Azerbaijan	CP011.6	1.43862e-05	6.79237e-07	1.07458e-06	8.75787e-08	5.23964e-07	7.00642e-06	2.3758e-05
54	Austria	2004	96	Azerbaijan	CP011.7	1.40612e-05	6.71187e-07	1.06177e-06	8.68139e-08	5.19244e-07	6.92039e-06	2.33206e-05
54	Austria	2004	96	Azerbaijan	CP011.8	5.73527e-06	4.87351e-07	8.51635e-07	7.04037e-08	2.87955e-07	4.22157e-06	1.16542e-05
54	Austria	2004	96	Azerbaijan	CP011.9	5.53754e-06	4.93615e-07	8.22774e-07	6.72404e-08	2.76279e-07	4.10457e-06	1.1302e-05
54	Austria	2004	96	Azerbaijan	CP012	9.70113e-07	2.77945e-08	1.19453e-07	7.69359e-09	4.0988e-08	7.13133e-07	1.87918e-06
54	Austria	2004	96	Azerbaijan	CP021	1.16818e-05	3.24218e-07	1.23614e-06	8.76798e-08	4.21001e-07	6.90499e-06	2.06558e-05
54	Austria	2004	97	Georgia	CP011.1	6.65589e-06	2.35103e-07	3.9643e-07	3.20883e-08	1.77687e-07	1.87917e-06	9.37637e-06
54	Austria	2004	97	Georgia	CP011.2	1.00405e-05	1.46129e-05	1.37886e-06	1.90805e-07	7.66155e-07	7.23181e-06	3.4221e-05
54	Austria	2004	97	Georgia	CP011.3	2.00666e-06	1.88701e-07	4.04605e-07	8.25758e-07	1.72148e-07	1.77336e-06	5.37122e-06
54	Austria	2004	97	Georgia	CP011.4	2.62673e-06	2.70803e-06	4.8596e-07	4.92799e-08	3.7312e-07	2.38848e-06	8.6316e-06
54	Austria	2004	97	Georgia	CP011.5a	3.67659e-07	1.49654e-08	1.5364e-07	6.27277e-09	5.43855e-08	7.29368e-07	1.32629e-06
54	Austria	2004	97	Georgia	CP011.5b	1.02663e-06	1.31696e-06	3.66853e-07	3.51776e-08	2.57545e-07	1.74935e-06	4.75252e-06
54	Austria	2004	97	Georgia	CP011.6	2.18565e-05	2.63522e-06	1.23111e-06	1.03964e-07	1.1211e-06	5.62797e-06	3.25759e-05
54	Austria	2004	97	Georgia	CP011.7	2.16236e-05	2.61691e-06	1.22086e-06	1.03217e-07	1.11339e-06	5.5755e-06	3.22535e-05
54	Austria	2004	97	Georgia	CP011.8	2.16875e-06	1.68708e-07	3.84935e-07	3.02998e-08	1.53765e-07	1.81657e-06	4.72303e-06
54	Austria	2004	97	Georgia	CP011.9	2.09032e-06	1.82516e-07	3.72285e-07	2.91187e-08	1.51695e-07	1.763e-06	4.58894e-06
54	Austria	2004	97	Georgia	CP012	6.13308e-07	1.94853e-08	6.39151e-08	4.65113e-09	3.00754e-08	3.53096e-07	1.08453e-06
54	Austria	2004	97	Georgia	CP021	7.36292e-06	2.25866e-07	7.20466e-07	5.48326e-08	3.41133e-07	3.84732e-06	1.25525e-05
54	Austria	2004	98	Bahrain	CP011.1	2.36748e-06	1.17249e-07	3.58238e-07	3.91274e-08	1.29565e-07	1.81216e-06	4.82382e-06
54	Austria	2004	98	Bahrain	CP011.2	8.10934e-07	4.36663e-06	5.35079e-07	8.38706e-08	1.92748e-07	2.77493e-06	8.76419e-06
54	Austria	2004	98	Bahrain	CP011.3	9.3664e-07	1.01589e-07	3.42016e-07	9.88685e-08	1.12884e-07	1.62754e-06	3.21954e-06
54	Austria	2004	98	Bahrain	CP011.4	6.49663e-07	3.04248e-07	3.93604e-07	6.57121e-08	1.37173e-07	2.0384e-06	3.5888e-06
54	Austria	2004	98	Bahrain	CP011.5a	6.72408e-07	2.29467e-08	1.85486e-07	1.09533e-08	6.76642e-08	9.37797e-07	1.89726e-06
54	Austria	2004	98	Bahrain	CP011.5b	4.82263e-07	2.22945e-07	3.19683e-07	5.32726e-08	1.11341e-07	1.65186e-06	2.84136e-06
54	Austria	2004	98	Bahrain	CP011.6	2.08445e-06	1.60508e-07	4.51599e-07	4.17239e-08	1.52217e-07	2.275e-06	5.1655e-06
54	Austria	2004	98	Bahrain	CP011.7	2.04408e-06	1.59052e-07	4.48024e-07	4.14336e-08	1.51085e-07	2.25568e-06	5.09936e-06
54	Austria	2004	98	Bahrain	CP011.8	1.29321e-06	1.12937e-07	3.73522e-07	3.03561e-08	1.22843e-07	1.80879e-06	3.74166e-06
54	Austria	2004	98	Bahrain	CP011.9	9.87098e-07	1.05206e-07	3.4676e-07	2.81867e-08	1.14421e-07	1.6545e-06	3.23617e-06
54	Austria	2004	98	Bahrain	CP012	7.30797e-08	7.57396e-09	4.81121e-08	3.23261e-09	1.62067e-08	2.69881e-07	4.18086e-07
54	Austria	2004	98	Bahrain	CP021	8.66057e-07	8.68996e-08	5.01522e-07	3.69564e-08	1.66489e-07	2.49995e-06	4.15787e-06
54	Austria	2004	99	Iran, Islamic Republic of	CP011.1	6.16168e-05	3.45053e-06	4.70779e-06	1.32733e-06	2.01768e-06	3.1669e-05	0.000104789
54	Austria	2004	99	Iran, Islamic Republic of	CP011.2	6.06726e-05	5.17035e-05	7.84904e-06	9.56176e-07	3.74606e-06	4.73833e-05	0.000172311
54	Austria	2004	99	Iran, Islamic Republic of	CP011.3	3.2062e-05	2.47141e-06	4.77877e-06	3.97763e-05	1.91887e-06	3.33819e-05	0.000114389
54	Austria	2004	99	Iran, Islamic Republic of	CP011.4	2.41319e-05	8.14324e-06	5.11577e-06	8.12383e-07	2.34998e-06	3.16725e-05	7.22258e-05
54	Austria	2004	99	Iran, Islamic Republic of	CP011.5a	4.92726e-06	2.28957e-07	2.2868e-06	9.57556e-08	8.27173e-07	1.1218e-05	1.95839e-05
54	Austria	2004	99	Iran, Islamic Republic of	CP011.5b	1.65353e-05	5.61886e-06	4.11012e-06	6.41406e-07	1.86859e-06	2.51141e-05	5.38883e-05
54	Austria	2004	99	Iran, Islamic Republic of	CP011.6	0.000293032	5.18555e-06	7.1781e-06	1.43558e-06	5.71086e-06	0.000109696	0.000422238
54	Austria	2004	99	Iran, Islamic Republic of	CP011.7	0.000290761	5.14606e-06	7.12204e-06	1.42605e-06	5.67203e-06	0.000108924	0.000419051
54	Austria	2004	99	Iran, Islamic Republic of	CP011.8	3.86517e-05	2.48725e-06	4.84426e-06	1.09893e-06	1.94334e-06	2.89209e-05	7.79463e-05
54	Austria	2004	99	Iran, Islamic Republic of	CP011.9	3.29192e-05	2.36851e-06	4.52847e-06	1.04015e-06	1.78906e-06	2.67527e-05	6.93981e-05
54	Austria	2004	99	Iran, Islamic Republic of	CP012	2.35696e-06	2.05429e-07	8.14775e-07	5.23123e-08	2.55494e-07	4.49538e-06	8.18035e-06
54	Austria	2004	99	Iran, Islamic Republic of	CP021	2.83084e-05	2.43396e-06	9.00812e-06	6.10647e-07	2.78588e-06	4.74381e-05	9.05851e-05
54	Austria	2004	100	Israel	CP011.1	4.12412e-05	4.298e-06	2.43163e-06	6.36977e-07	8.72908e-07	1.63865e-05	6.58672e-05
54	Austria	2004	100	Israel	CP011.2	4.74622e-05	1.12691e-05	4.36992e-06	1.38348e-06	1.99375e-06	5.48262e-05	0.000121305
54	Austria	2004	100	Israel	CP011.3	3.36168e-05	4.16696e-06	2.41137e-06	1.06758e-06	8.57765e-07	1.61761e-05	5.82965e-05
54	Austria	2004	100	Israel	CP011.4	9.46971e-06	3.26736e-06	2.45792e-06	2.49172e-07	8.62428e-07	1.3707e-05	3.00136e-05
54	Austria	2004	100	Israel	CP011.5a	2.25103e-06	1.41233e-07	9.88625e-07	8.26614e-08	3.57612e-07	5.02683e-06	8.848e-06
54	Austria	2004	100	Israel	CP011.5b	6.4301e-06	2.04216e-06	1.96761e-06	1.98056e-07	6.89706e-07	1.09113e-05	2.2239e-05
54	Austria	2004	100	Israel	CP011.6	0.000168943	6.47684e-06	1.02491e-05	1.11559e-06	2.89855e-06	7.84007e-05	0.000268083
54	Austria	2004	100	Israel	CP011.7	0.000167659	6.43221e-06	1.01784e-05	1.10829e-06	2.87883e-06	7.78637e-05	0.00026612
54	Austria	2004	100	Israel	CP011.8	3.64797e-05	4.40545e-06	2.50964e-06	6.56616e-07	9.02878e-07	1.69728e-05	6.1927e-05
54	Austria	2004	100	Israel	CP011.9	3.44421e-05	4.23608e-06	2.38537e-06	6.2911e-07	8.75872e-07	1.67586e-05	5.93271e-05
54	Austria	2004	100	Israel	CP012	1.39908e-06	1.26676e-07	4.26233e-07	3.00602e-08	1.28993e-07	2.4506e-06	4.56164e-06
54	Austria	2004	100	Israel	CP021	1.67954e-05	1.50013e-06	4.62172e-06	3.49505e-07	1.37004e-06	2.52112e-05	4.98481e-05
54	Austria	2004	101	Jordan	CP011.1	8.62232e-06	5.87825e-07	1.74417e-06	1.10707e-07	6.77381e-07	9.52938e-06	2.12718e-05
54	Austria	2004	101	Jordan	CP011.2	1.09718e-05	7.61684e-06	3.35258e-06	3.55836e-07	1.63598e-06	2.09791e-05	4.49121e-05
54	Austria	2004	101	Jordan	CP011.3	4.33365e-06	4.97126e-07	1.63705e-06	2.62618e-07	5.91527e-07	8.19821e-06	1.55202e-05
54	Austria	2004	101	Jordan	CP011.4	2.7933e-06	1.24708e-06	1.91715e-06	1.31326e-07	6.77184e-07	9.44478e-06	1.62108e-05
54	Austria	2004	101	Jordan	CP011.5a	2.15184e-06	1.54581e-07	9.03957e-07	4.42781e-08	3.52832e-07	4.55445e-06	8.16194e-06
54	Austria	2004	101	Jordan	CP011.5b	1.93228e-06	8.79908e-07	1.5273e-06	1.03665e-07	5.36743e-07	7.41092e-06	1.23908e-05
54	Austria	2004	101	Jordan	CP011.6	2.34126e-05	1.48139e-06	2.38177e-06	1.53971e-07	1.15021e-06	1.82889e-05	4.68689e-05
54	Austria	2004	101	Jordan	CP011.7	2.31624e-05	1.47032e-06	2.36399e-06	1.52899e-07	1.14227e-06	1.81542e-05	4.64461e-05
54	Austria	2004	101	Jordan	CP011.8	5.82749e-06	5.78754e-07	1.78586e-06	1.19405e-07	6.63686e-07	9.21992e-06	1.81951e-05
54	Austria	2004	101	Jordan	CP011.9	4.49449e-06	5.09548e-07	1.6527e-06	1.04184e-07	5.97318e-07	8.26962e-06	1.56278e-05
54	Austria	2004	101	Jordan	CP012	4.82056e-07	4.83118e-08	2.42385e-07	1.3531e-08	8.38767e-08	1.32381e-06	2.19397e-06
54	Austria	2004	101	Jordan	CP021	5.74974e-06	5.67825e-07	2.69044e-06	1.57259e-07	9.24746e-07	1.4029e-05	2.4119e-05
54	Austria	2004	102	Kuwait	CP011.1	3.63161e-07	1.50957e-08	4.51461e-08	3.54487e-09	1.48156e-08	2.25723e-07	6.67486e-07
54	Austria	2004	102	Kuwait	CP011.2	4.70123e-07	5.8653e-07	8.98786e-08	9.15287e-09	3.22384e-08	4.63128e-07	1.65105e-06
54	Austria	2004	102	Kuwait	CP011.3	1.281e-07	1.40069e-08	4.41122e-08	1.20546e-08	1.44341e-08	2.18345e-07	4.31053e-07
54	Austria	2004	102	Kuwait	CP011.4	8.69848e-08	3.93392e-08	4.87124e-08	3.86556e-09	1.67839e-08	2.35939e-07	4.31625e-07
54	Austria	2004	102	Kuwait	CP011.5a	8.76435e-08	2.87551e-09	2.31402e-08	9.9601e-10	8.17957e-09	1.12667e-07	2.35502e-07
54	Austria	2004	102	Kuwait	CP011.5b	5.44242e-08	2.5375e-08	3.9271e-08	2.88148e-09	1.34297e-08	1.88349e-07	3.2373e-07
54	Austria	2004	102	Kuwait	CP011.6	2.89677e-07	1.98808e-08	5.73772e-08	4.67169e-09	1.90605e-08	2.85322e-07	6.75989e-07
54	Austria	2004	102	Kuwait	CP011.7	2.8188e-07	1.96591e-08	5.68589e-08	4.63661e-09	1.89037e-08	2.82446e-07	6.64385e-07
54	Austria	2004	102	Kuwait	CP011.8	2.33551e-07	1.62693e-08	5.01318e-08	3.88915e-09	1.63099e-08	2.58052e-07	5.78203e-07
54	Austria	2004	102	Kuwait	CP011.9	1.37062e-07	1.45376e-08	4.40572e-08	3.46824e-09	1.44909e-08	2.19319e-07	4.32934e-07
54	Austria	2004	102	Kuwait	CP012	3.45508e-08	2.89875e-09	1.06687e-08	7.33161e-10	3.23319e-09	6.27185e-08	1.14803e-07
54	Austria	2004	102	Kuwait	CP021	4.13317e-07	3.38908e-08	1.08803e-07	8.34198e-09	3.18395e-08	5.80119e-07	1.17631e-06
54	Austria	2004	103	Oman	CP011.1	2.87048e-06	1.60101e-07	5.85591e-07	5.88806e-08	2.07079e-07	2.84553e-06	6.72766e-06
54	Austria	2004	103	Oman	CP011.2	3.2818e-06	5.65413e-06	1.04764e-06	3.02474e-07	3.8731e-07	5.59727e-06	1.62706e-05
54	Austria	2004	103	Oman	CP011.3	1.2452e-06	1.44299e-07	5.71896e-07	1.34522e-06	1.88305e-07	2.67133e-06	6.16625e-06
54	Austria	2004	103	Oman	CP011.4	9.78917e-07	5.06979e-07	6.67827e-07	1.20336e-07	2.3448e-07	3.34367e-06	5.85221e-06
54	Austria	2004	103	Oman	CP011.5a	6.07529e-07	3.1654e-08	3.14907e-07	2.28549e-08	1.1244e-07	1.52244e-06	2.61183e-06
54	Austria	2004	103	Oman	CP011.5b	7.19965e-07	3.5689e-07	5.42743e-07	9.70947e-08	1.90254e-07	2.71099e-06	4.61794e-06
54	Austria	2004	103	Oman	CP011.6	3.66635e-06	2.31447e-07	7.40701e-07	5.3496e-08	2.55324e-07	3.54041e-06	8.48773e-06
54	Austria	2004	103	Oman	CP011.7	3.61134e-06	2.29465e-07	7.35164e-07	5.31265e-08	2.53507e-07	3.5122e-06	8.3948e-06
54	Austria	2004	103	Oman	CP011.8	1.89455e-06	1.59909e-07	6.19009e-07	3.42415e-08	2.03924e-07	2.95839e-06	5.87003e-06
54	Austria	2004	103	Oman	CP011.9	1.28416e-06	1.46212e-07	5.68745e-07	3.12129e-08	1.8847e-07	2.66288e-06	4.88167e-06
54	Austria	2004	103	Oman	CP012	2.46009e-07	2.25108e-08	1.02786e-07	7.0468e-09	3.26763e-08	5.69611e-07	9.8064e-07
54	Austria	2004	103	Oman	CP021	2.94451e-06	2.64339e-07	1.10599e-06	8.16405e-08	3.43421e-07	5.64744e-06	1.03873e-05
54	Austria	2004	104	Qatar	CP011.1	2.11285e-06	1.08268e-07	3.80989e-07	4.22292e-08	1.2918e-07	1.86971e-06	4.64323e-06
54	Austria	2004	104	Qatar	CP011.2	3.05656e-06	3.54135e-06	7.27859e-07	9.21394e-08	2.60567e-07	3.75759e-06	1.14361e-05
54	Austria	2004	104	Qatar	CP011.3	8.79332e-07	1.0101e-07	3.73514e-07	1.94827e-07	1.22157e-07	1.76469e-06	3.43553e-06
54	Austria	2004	104	Qatar	CP011.4	6.54153e-07	3.07005e-07	4.23538e-07	4.99887e-08	1.46036e-07	2.09613e-06	3.67685e-06
54	Austria	2004	104	Qatar	CP011.5a	5.77381e-07	2.32522e-08	2.03911e-07	1.06438e-08	7.22586e-08	9.88365e-07	1.87581e-06
54	Austria	2004	104	Qatar	CP011.5b	4.58682e-07	2.10241e-07	3.43328e-07	4.04218e-08	1.1835e-07	1.69526e-06	2.86629e-06
54	Austria	2004	104	Qatar	CP011.6	1.75029e-06	1.31161e-07	4.77185e-07	3.66586e-08	1.57949e-07	2.26782e-06	4.82107e-06
54	Austria	2004	104	Qatar	CP011.7	1.71357e-06	1.29917e-07	4.73486e-07	3.64019e-08	1.5679e-07	2.24882e-06	4.75898e-06
54	Austria	2004	104	Qatar	CP011.8	1.56104e-06	1.15774e-07	4.14774e-07	3.18464e-08	1.35622e-07	2.0315e-06	4.29055e-06
54	Austria	2004	104	Qatar	CP011.9	9.0863e-07	1.02384e-07	3.7026e-07	2.86062e-08	1.2225e-07	1.75455e-06	3.28668e-06
54	Austria	2004	104	Qatar	CP012	2.68911e-07	2.3243e-08	8.62757e-08	6.98958e-09	2.59473e-08	4.89632e-07	9.00998e-07
54	Austria	2004	104	Qatar	CP021	3.22358e-06	2.7381e-07	9.16641e-07	8.12531e-08	2.68906e-07	4.84082e-06	9.60501e-06
54	Austria	2004	105	Saudi Arabia	CP011.1	2.04789e-05	9.73187e-07	1.99048e-06	2.71976e-07	6.72796e-07	1.12525e-05	3.56398e-05
54	Austria	2004	105	Saudi Arabia	CP011.2	6.73733e-06	3.67991e-05	3.00929e-06	3.17423e-07	1.1141e-06	1.59406e-05	6.39179e-05
54	Austria	2004	105	Saudi Arabia	CP011.3	5.85296e-06	8.89392e-07	1.92643e-06	1.82625e-06	6.42994e-07	1.03331e-05	2.14711e-05
54	Austria	2004	105	Saudi Arabia	CP011.4	3.66366e-06	1.76508e-06	2.10762e-06	1.55892e-07	7.26638e-07	1.02899e-05	1.87088e-05
54	Austria	2004	105	Saudi Arabia	CP011.5a	1.92391e-06	9.708e-08	9.78245e-07	4.06593e-08	3.46685e-07	4.66427e-06	8.05084e-06
54	Austria	2004	105	Saudi Arabia	CP011.5b	2.46592e-06	1.15475e-06	1.70538e-06	1.23904e-07	5.8688e-07	8.25545e-06	1.42923e-05
54	Austria	2004	105	Saudi Arabia	CP011.6	1.55943e-05	1.23839e-06	2.52514e-06	3.45529e-07	8.66913e-07	1.47563e-05	3.53266e-05
54	Austria	2004	105	Saudi Arabia	CP011.7	1.52973e-05	1.22734e-06	2.50398e-06	3.43149e-07	8.60212e-07	1.46271e-05	3.4859e-05
54	Austria	2004	105	Saudi Arabia	CP011.8	8.15301e-06	9.68806e-07	2.1027e-06	2.78869e-07	6.97789e-07	1.1426e-05	2.36272e-05
54	Austria	2004	105	Saudi Arabia	CP011.9	6.29243e-06	9.21453e-07	1.94722e-06	2.62566e-07	6.48617e-07	1.04787e-05	2.0551e-05
54	Austria	2004	105	Saudi Arabia	CP012	6.14732e-07	5.0965e-08	2.82164e-07	2.46827e-08	9.65213e-08	1.69551e-06	2.76457e-06
54	Austria	2004	105	Saudi Arabia	CP021	7.32626e-06	5.88271e-07	2.92258e-06	2.8575e-07	9.90374e-07	1.61252e-05	2.82384e-05
54	Austria	2004	106	Turkey	CP011.1	0.000692294	8.35758e-06	2.2507e-05	4.52486e-06	6.88671e-06	0.000140088	0.000874658
54	Austria	2004	106	Turkey	CP011.2	0.000203306	8.93623e-05	1.8225e-05	2.24958e-06	6.61007e-06	0.000101949	0.000421702
54	Austria	2004	106	Turkey	CP011.3	0.000554373	8.01973e-06	2.24032e-05	2.74525e-05	6.75616e-06	0.000137979	0.000756984
54	Austria	2004	106	Turkey	CP011.4	8.6198e-05	2.42631e-05	1.22779e-05	1.40793e-06	4.0002e-06	6.58085e-05	0.000193956
54	Austria	2004	106	Turkey	CP011.5a	2.5362e-05	4.80412e-07	3.74207e-06	1.76642e-07	1.32166e-06	1.85899e-05	4.96727e-05
54	Austria	2004	106	Turkey	CP011.5b	5.05567e-05	1.45835e-05	9.59268e-06	1.0916e-06	3.09358e-06	5.04996e-05	0.000129418
54	Austria	2004	106	Turkey	CP011.6	0.00189442	1.21915e-05	4.21749e-05	6.06173e-06	1.61205e-05	0.00043621	0.00240718
54	Austria	2004	106	Turkey	CP011.7	0.00188113	1.20947e-05	4.18752e-05	6.02197e-06	1.60105e-05	0.000433214	0.00239035
54	Austria	2004	106	Turkey	CP011.8	0.000595893	8.45167e-06	2.34102e-05	4.71368e-06	7.13668e-06	0.0001455	0.000785105
54	Austria	2004	106	Turkey	CP011.9	0.000571262	8.1535e-06	2.20814e-05	4.4508e-06	6.7541e-06	0.000137397	0.000750099
54	Austria	2004	106	Turkey	CP012	9.10975e-06	5.71194e-07	1.9807e-06	1.72633e-07	5.63295e-07	1.09075e-05	2.33051e-05
54	Austria	2004	106	Turkey	CP021	0.000109827	6.83047e-06	2.26625e-05	2.05372e-06	6.35e-06	0.000121182	0.000268905
54	Austria	2004	107	United Arab Emirates	CP011.1	5.15175e-06	3.21726e-07	1.24766e-06	1.12561e-07	4.14478e-07	6.03741e-06	1.32856e-05
54	Austria	2004	107	United Arab Emirates	CP011.2	3.57876e-06	3.74579e-06	1.96205e-06	1.76336e-07	6.98671e-07	9.68166e-06	1.98433e-05
54	Austria	2004	107	United Arab Emirates	CP011.3	2.77321e-06	3.12159e-07	1.24388e-06	3.51324e-06	4.10423e-07	6.02636e-06	1.42793e-05
54	Austria	2004	107	United Arab Emirates	CP011.4	1.9017e-06	8.87173e-07	1.39843e-06	1.03189e-07	4.81332e-07	6.71195e-06	1.14838e-05
54	Austria	2004	107	United Arab Emirates	CP011.5a	7.87912e-07	5.91554e-08	6.66611e-07	2.71816e-08	2.36475e-07	3.1509e-06	4.92823e-06
54	Austria	2004	107	United Arab Emirates	CP011.5b	1.36357e-06	6.17751e-07	1.13513e-06	8.3305e-08	3.90645e-07	5.43683e-06	9.02724e-06
54	Austria	2004	107	United Arab Emirates	CP011.6	6.23724e-06	4.59393e-07	1.59411e-06	1.57479e-07	5.33294e-07	7.81907e-06	1.68006e-05
54	Austria	2004	107	United Arab Emirates	CP011.7	6.12247e-06	4.55266e-07	1.58201e-06	1.56407e-07	5.29446e-07	7.75586e-06	1.66015e-05
54	Austria	2004	107	United Arab Emirates	CP011.8	3.59139e-06	3.31853e-07	1.30278e-06	1.17258e-07	4.32503e-07	6.3605e-06	1.21363e-05
54	Austria	2004	107	United Arab Emirates	CP011.9	2.86048e-06	3.13575e-07	1.22259e-06	1.10604e-07	4.06938e-07	5.91444e-06	1.08286e-05
54	Austria	2004	107	United Arab Emirates	CP012	3.64728e-07	3.44192e-08	1.85049e-07	1.25795e-08	6.03406e-08	1.00672e-06	1.66383e-06
54	Austria	2004	107	United Arab Emirates	CP021	4.36791e-06	4.0517e-07	2.04781e-06	1.47164e-07	6.62378e-07	1.03544e-05	1.79849e-05
54	Austria	2004	108	Rest of Western Asia	CP011.1	9.96084e-05	2.87576e-06	6.92014e-06	6.38793e-07	2.58299e-06	3.60946e-05	0.000148721
54	Austria	2004	108	Rest of Western Asia	CP011.2	7.69824e-05	0.000131801	1.36546e-05	2.28914e-06	6.13677e-06	7.81688e-05	0.000309032
54	Austria	2004	108	Rest of Western Asia	CP011.3	2.90859e-05	2.47323e-06	6.80641e-06	3.58577e-05	2.43925e-06	3.38602e-05	0.000110523
54	Austria	2004	108	Rest of Western Asia	CP011.4	3.12489e-05	1.27944e-05	7.93292e-06	1.242e-06	3.81102e-06	4.65229e-05	0.000103552
54	Austria	2004	108	Rest of Western Asia	CP011.5a	9.84354e-06	3.23362e-07	3.10599e-06	1.35435e-07	1.12849e-06	1.50491e-05	2.9586e-05
54	Austria	2004	108	Rest of Western Asia	CP011.5b	1.81258e-05	7.2182e-06	6.27109e-06	9.69857e-07	2.88459e-06	3.60299e-05	7.14994e-05
54	Austria	2004	108	Rest of Western Asia	CP011.6	0.000136701	7.65279e-06	1.20705e-05	1.32269e-06	5.0163e-06	6.34246e-05	0.000226188
54	Austria	2004	108	Rest of Western Asia	CP011.7	0.000134906	7.58925e-06	1.19699e-05	1.31343e-06	4.97883e-06	6.28564e-05	0.000223614
54	Austria	2004	108	Rest of Western Asia	CP011.8	3.5432e-05	2.47315e-06	6.92258e-06	6.04277e-07	2.48072e-06	3.48981e-05	8.28109e-05
54	Austria	2004	108	Rest of Western Asia	CP011.9	3.0846e-05	2.44549e-06	6.54044e-06	5.60481e-07	2.3197e-06	3.24548e-05	7.51669e-05
54	Austria	2004	108	Rest of Western Asia	CP012	3.6316e-06	2.19908e-07	9.92752e-07	1.0545e-07	3.69632e-07	5.80937e-06	1.11287e-05
54	Austria	2004	108	Rest of Western Asia	CP021	4.35028e-05	2.56688e-06	1.08661e-05	1.2445e-06	4.04076e-06	6.00674e-05	0.000122288
54	Austria	2004	109	Egypt	CP011.1	0.000227372	1.03231e-05	6.46845e-06	1.61177e-06	7.27e-06	4.25751e-05	0.000295621
54	Austria	2004	109	Egypt	CP011.2	5.93946e-05	2.7894e-05	8.93131e-06	8.24364e-07	4.96658e-06	4.77591e-05	0.00014977
54	Austria	2004	109	Egypt	CP011.3	8.46403e-05	7.35152e-06	6.18384e-06	2.26684e-05	5.38553e-06	3.94082e-05	0.000165638
54	Austria	2004	109	Egypt	CP011.4	3.03027e-05	7.07625e-06	5.63543e-06	5.72589e-07	3.5963e-06	2.9984e-05	7.71673e-05
54	Austria	2004	109	Egypt	CP011.5a	7.06506e-06	2.79721e-07	2.36599e-06	1.01054e-07	9.02984e-07	1.14854e-05	2.22002e-05
54	Austria	2004	109	Egypt	CP011.5b	1.56347e-05	3.91483e-06	4.46203e-06	4.44657e-07	2.67911e-06	2.33038e-05	5.04391e-05
54	Austria	2004	109	Egypt	CP011.6	0.00055151	1.71986e-05	1.02467e-05	2.10911e-06	2.39484e-05	9.1627e-05	0.00069664
54	Austria	2004	109	Egypt	CP011.7	0.000547255	1.7077e-05	1.01625e-05	2.09499e-06	2.37911e-05	9.09121e-05	0.000691293
54	Austria	2004	109	Egypt	CP011.8	9.27826e-05	8.62795e-06	6.39629e-06	1.43847e-06	4.82304e-06	3.7733e-05	0.000151801
54	Austria	2004	109	Egypt	CP011.9	7.48734e-05	7.06896e-06	5.90456e-06	1.14326e-06	3.93456e-06	3.30435e-05	0.000125968
54	Austria	2004	109	Egypt	CP012	2.92621e-06	2.476e-07	1.02806e-06	6.19055e-08	4.33212e-07	5.32039e-06	1.00174e-05
54	Austria	2004	109	Egypt	CP021	3.51235e-05	2.93055e-06	1.13857e-05	7.21312e-07	4.81934e-06	5.56011e-05	0.000110581
54	Austria	2004	110	Morocco	CP011.1	0.000157694	6.35667e-06	3.37395e-06	8.18127e-07	2.67516e-06	2.82536e-05	0.000199171
54	Austria	2004	110	Morocco	CP011.2	2.90459e-05	6.29812e-05	4.21114e-06	5.36446e-07	2.51939e-06	2.74703e-05	0.000126764
54	Austria	2004	110	Morocco	CP011.3	5.95114e-05	4.91329e-06	3.50566e-06	7.77156e-05	2.36071e-06	2.71286e-05	0.000175135
54	Austria	2004	110	Morocco	CP011.4	8.26466e-06	5.06343e-06	2.12562e-06	1.81344e-07	8.1981e-07	1.08217e-05	2.72766e-05
54	Austria	2004	110	Morocco	CP011.5a	4.35545e-06	5.86711e-07	8.98815e-07	5.23896e-08	3.56935e-07	4.56543e-06	1.08157e-05
54	Austria	2004	110	Morocco	CP011.5b	3.37405e-06	2.26747e-06	1.64122e-06	1.36597e-07	6.19179e-07	8.16425e-06	1.62028e-05
54	Austria	2004	110	Morocco	CP011.6	0.000329206	1.11121e-05	6.69863e-06	1.07306e-06	5.86479e-06	6.51178e-05	0.000419073
54	Austria	2004	110	Morocco	CP011.7	0.000326697	1.10346e-05	6.64547e-06	1.06585e-06	5.82493e-06	6.46299e-05	0.000415898
54	Austria	2004	110	Morocco	CP011.8	9.87968e-05	1.61756e-05	3.67123e-06	1.24432e-06	3.21366e-06	3.20227e-05	0.000155124
54	Austria	2004	110	Morocco	CP011.9	6.12077e-05	4.81297e-06	3.05592e-06	7.94246e-07	2.17714e-06	2.27834e-05	9.48314e-05
54	Austria	2004	110	Morocco	CP012	1.38128e-06	1.32761e-07	3.81368e-07	2.72771e-08	1.18005e-07	2.11705e-06	4.15775e-06
54	Austria	2004	110	Morocco	CP021	1.66001e-05	1.57184e-06	4.32497e-06	3.21931e-07	1.29724e-06	2.30561e-05	4.71722e-05
54	Austria	2004	111	Tunisia	CP011.1	1.95958e-05	3.65016e-07	1.02141e-06	2.85791e-07	3.75564e-07	5.71941e-06	2.73629e-05
54	Austria	2004	111	Tunisia	CP011.2	6.31474e-06	6.77593e-06	1.59371e-06	1.37231e-07	6.3674e-07	9.11888e-06	2.45772e-05
54	Austria	2004	111	Tunisia	CP011.3	1.47004e-05	3.6519e-07	1.05507e-06	9.58671e-06	3.9877e-07	6.08511e-06	3.21912e-05
54	Austria	2004	111	Tunisia	CP011.4	1.75947e-05	1.83464e-06	2.36399e-06	7.05841e-07	5.4228e-07	8.43718e-06	3.14786e-05
54	Austria	2004	111	Tunisia	CP011.5a	3.02572e-06	7.69207e-08	8.40804e-07	1.21512e-07	1.99577e-07	3.03663e-06	7.30117e-06
54	Austria	2004	111	Tunisia	CP011.5b	1.38871e-05	1.18863e-06	1.91684e-06	5.72686e-07	4.36423e-07	6.77131e-06	2.4773e-05
54	Austria	2004	111	Tunisia	CP011.6	6.68587e-05	6.07774e-07	1.44361e-06	4.71976e-07	7.02362e-07	1.29441e-05	8.30285e-05
54	Austria	2004	111	Tunisia	CP011.7	6.63109e-05	6.0197e-07	1.4313e-06	4.68855e-07	6.97165e-07	1.28401e-05	8.23503e-05
54	Austria	2004	111	Tunisia	CP011.8	1.58229e-05	3.56542e-07	1.04553e-06	2.93771e-07	3.86171e-07	5.8581e-06	2.3763e-05
54	Austria	2004	111	Tunisia	CP011.9	1.50846e-05	3.53803e-07	9.97311e-07	2.81615e-07	3.69352e-07	5.62168e-06	2.27083e-05
54	Austria	2004	111	Tunisia	CP012	5.13917e-07	3.80873e-08	1.85056e-07	1.02977e-08	5.40584e-08	1.03348e-06	1.8349e-06
54	Austria	2004	111	Tunisia	CP021	6.18253e-06	4.52821e-07	2.11762e-06	1.21272e-07	6.09087e-07	1.14047e-05	2.0888e-05
54	Austria	2004	112	Rest of North Africa	CP011.1	7.40366e-06	2.1992e-07	6.19428e-07	5.1083e-08	2.06861e-07	2.97575e-06	1.14767e-05
54	Austria	2004	112	Rest of North Africa	CP011.2	2.9312e-06	3.42294e-06	9.77403e-07	7.22886e-08	3.61941e-07	5.04482e-06	1.28106e-05
54	Austria	2004	112	Rest of North Africa	CP011.3	3.95683e-06	2.09196e-07	6.06725e-07	6.9751e-07	2.03805e-07	2.91179e-06	8.58586e-06
54	Austria	2004	112	Rest of North Africa	CP011.4	4.91235e-06	8.21992e-07	1.35687e-06	8.87223e-08	2.58686e-07	3.81732e-06	1.12559e-05
54	Austria	2004	112	Rest of North Africa	CP011.5a	9.65998e-07	4.07764e-08	4.39213e-07	1.85308e-08	1.12448e-07	1.53806e-06	3.11503e-06
54	Austria	2004	112	Rest of North Africa	CP011.5b	3.80702e-06	5.39942e-07	1.10134e-06	7.16056e-08	2.0873e-07	3.07235e-06	8.801e-06
54	Austria	2004	112	Rest of North Africa	CP011.6	7.82365e-06	2.88262e-07	7.82693e-07	6.69703e-08	2.67953e-07	3.83398e-06	1.30635e-05
54	Austria	2004	112	Rest of North Africa	CP011.7	7.72163e-06	2.85592e-07	7.76366e-07	6.64966e-08	2.65935e-07	3.80027e-06	1.29163e-05
54	Austria	2004	112	Rest of North Africa	CP011.8	4.4839e-06	2.16631e-07	6.37343e-07	5.26016e-08	2.13379e-07	3.06744e-06	8.67129e-06
54	Austria	2004	112	Rest of North Africa	CP011.9	4.10313e-06	2.0907e-07	6.0263e-07	4.95895e-08	2.00707e-07	2.88228e-06	8.04741e-06
54	Austria	2004	112	Rest of North Africa	CP012	2.46957e-07	2.15842e-08	9.91679e-08	5.66483e-09	3.09656e-08	5.39502e-07	9.43841e-07
54	Austria	2004	112	Rest of North Africa	CP021	2.96422e-06	2.55234e-07	1.10346e-06	6.60221e-08	3.40341e-07	5.73814e-06	1.04674e-05
54	Austria	2004	113	Benin	CP011.1	5.54358e-06	1.22431e-07	2.25439e-07	9.81009e-08	1.5644e-07	8.18037e-07	6.96403e-06
54	Austria	2004	113	Benin	CP011.2	1.02645e-06	6.15404e-06	8.26133e-07	5.96968e-07	2.57482e-07	1.37898e-06	1.02401e-05
54	Austria	2004	113	Benin	CP011.3	2.58646e-06	1.21703e-07	2.24725e-07	1.21972e-06	1.53948e-07	8.36053e-07	5.1426e-06
54	Austria	2004	113	Benin	CP011.4	3.96454e-07	2.3398e-07	1.5776e-07	2.48305e-08	5.35627e-08	6.85342e-07	1.55193e-06
54	Austria	2004	113	Benin	CP011.5a	1.21938e-06	1.1321e-08	7.96494e-08	2.15269e-08	3.61353e-08	3.41945e-07	1.70995e-06
54	Austria	2004	113	Benin	CP011.5b	1.58185e-07	1.02741e-07	1.18906e-07	1.97141e-08	4.11818e-08	5.26821e-07	9.67548e-07
54	Austria	2004	113	Benin	CP011.6	2.44196e-05	1.59066e-07	3.01553e-07	1.19772e-07	4.97928e-07	1.10689e-06	2.66048e-05
54	Austria	2004	113	Benin	CP011.7	2.42432e-05	1.57725e-07	2.99107e-07	1.18989e-07	4.94628e-07	1.09621e-06	2.64099e-05
54	Austria	2004	113	Benin	CP011.8	2.80931e-06	1.24331e-07	2.31103e-07	9.76904e-08	1.37246e-07	8.50863e-07	4.25055e-06
54	Austria	2004	113	Benin	CP011.9	2.63694e-06	1.20116e-07	2.1928e-07	9.34342e-08	1.30787e-07	8.00736e-07	4.00129e-06
54	Austria	2004	113	Benin	CP012	9.65183e-08	7.70213e-09	2.55377e-08	1.75604e-09	1.42809e-08	1.48757e-07	2.94552e-07
54	Austria	2004	113	Benin	CP021	1.16179e-06	9.18156e-08	2.87238e-07	2.06699e-08	1.64012e-07	1.6236e-06	3.34912e-06
54	Austria	2004	114	Burkina Faso	CP011.1	1.62836e-05	3.38337e-07	1.93191e-06	4.29166e-08	4.41352e-07	1.90096e-06	2.0939e-05
54	Austria	2004	114	Burkina Faso	CP011.2	4.48911e-06	5.40537e-05	2.6122e-06	6.30553e-08	1.23345e-06	2.65792e-06	6.51094e-05
54	Austria	2004	114	Burkina Faso	CP011.3	3.48253e-06	3.11799e-07	1.86304e-06	3.4917e-07	2.42058e-07	1.76146e-06	8.01006e-06
54	Austria	2004	114	Burkina Faso	CP011.4	1.36766e-06	1.1182e-06	1.32895e-06	1.26763e-08	1.02441e-07	7.15226e-07	4.64515e-06
54	Austria	2004	114	Burkina Faso	CP011.5a	1.08787e-05	8.99528e-08	2.26762e-07	1.07612e-08	1.24931e-07	1.00724e-06	1.23384e-05
54	Austria	2004	114	Burkina Faso	CP011.5b	1.78205e-07	9.1949e-08	1.04907e-06	7.26376e-09	5.04846e-08	3.97391e-07	1.77437e-06
54	Austria	2004	114	Burkina Faso	CP011.6	0.000262678	4.93051e-07	2.75324e-06	5.97589e-08	1.45474e-06	3.63291e-06	0.000271071
54	Austria	2004	114	Burkina Faso	CP011.7	0.000260905	4.88383e-07	2.73322e-06	5.92932e-08	1.44489e-06	3.59282e-06	0.000269223
54	Austria	2004	114	Burkina Faso	CP011.8	3.82568e-06	3.31143e-07	1.98675e-06	4.37399e-08	2.72171e-07	1.89407e-06	8.35355e-06
54	Austria	2004	114	Burkina Faso	CP011.9	3.71708e-06	3.25495e-07	1.87651e-06	4.15571e-08	1.95154e-07	1.79013e-06	7.94593e-06
54	Austria	2004	114	Burkina Faso	CP012	6.98419e-07	4.18018e-08	7.56586e-07	8.57477e-09	6.21056e-08	5.22591e-07	2.09008e-06
54	Austria	2004	114	Burkina Faso	CP021	8.43803e-06	5.04221e-07	9.12424e-06	1.03264e-07	7.36237e-07	6.19845e-06	2.51044e-05
54	Austria	2004	115	Cameroon	CP011.1	1.10808e-05	3.45397e-07	4.45902e-07	3.91992e-08	1.38327e-07	1.99495e-06	1.40445e-05
54	Austria	2004	115	Cameroon	CP011.2	2.12604e-06	7.7227e-06	3.89231e-07	4.14893e-07	2.07173e-07	1.53706e-06	1.23971e-05
54	Austria	2004	115	Cameroon	CP011.3	3.18701e-06	2.92371e-07	4.42335e-07	5.09353e-07	1.35839e-07	1.75536e-06	6.32227e-06
54	Austria	2004	115	Cameroon	CP011.4	1.569e-06	8.40058e-07	2.16309e-07	2.12812e-08	7.71187e-08	1.07985e-06	3.80362e-06
54	Austria	2004	115	Cameroon	CP011.5a	1.35631e-06	3.33786e-08	8.57646e-08	5.0987e-09	3.48731e-08	4.16516e-07	1.93194e-06
54	Austria	2004	115	Cameroon	CP011.5b	2.92983e-07	1.8909e-07	1.43034e-07	1.39939e-08	4.9139e-08	6.81789e-07	1.37003e-06
54	Austria	2004	115	Cameroon	CP011.6	2.46744e-05	5.82648e-07	8.86687e-07	6.27833e-08	5.31118e-07	2.55165e-06	2.92893e-05
54	Austria	2004	115	Cameroon	CP011.7	2.4314e-05	5.75697e-07	8.75846e-07	6.22036e-08	5.26531e-07	2.49942e-06	2.88537e-05
54	Austria	2004	115	Cameroon	CP011.8	3.81726e-06	3.08891e-07	4.30549e-07	3.87696e-08	1.37485e-07	1.88013e-06	6.61309e-06
54	Austria	2004	115	Cameroon	CP011.9	3.50758e-06	3.08814e-07	4.09677e-07	3.69339e-08	1.22964e-07	1.83812e-06	6.22409e-06
54	Austria	2004	115	Cameroon	CP012	1.51728e-07	1.10657e-08	3.8258e-08	2.44136e-09	1.20004e-08	1.74671e-07	3.90164e-07
54	Austria	2004	115	Cameroon	CP021	1.83018e-06	1.32715e-07	4.45143e-07	2.90766e-08	1.38812e-07	1.9778e-06	4.55372e-06
54	Austria	2004	116	Côte d'Ivoire	CP011.1	4.3845e-06	3.79791e-07	2.63853e-07	3.43515e-08	1.87912e-07	1.29721e-06	6.54761e-06
54	Austria	2004	116	Côte d'Ivoire	CP011.2	1.92201e-06	5.81726e-07	1.63581e-07	4.73764e-08	1.40552e-07	7.10645e-07	3.56589e-06
54	Austria	2004	116	Côte d'Ivoire	CP011.3	2.02322e-06	2.25915e-07	2.43979e-07	7.06032e-08	1.61097e-07	1.19333e-06	3.91815e-06
54	Austria	2004	116	Côte d'Ivoire	CP011.4	1.47429e-06	1.94688e-06	1.70601e-07	1.80979e-08	2.85813e-07	9.65473e-07	4.86116e-06
54	Austria	2004	116	Côte d'Ivoire	CP011.5a	2.82517e-07	9.56222e-09	4.14362e-08	7.46199e-09	2.51002e-08	1.90791e-07	5.56869e-07
54	Austria	2004	116	Côte d'Ivoire	CP011.5b	7.0462e-07	1.31496e-06	1.23067e-07	1.29578e-08	2.2678e-07	6.84073e-07	3.06646e-06
54	Austria	2004	116	Côte d'Ivoire	CP011.6	0.000209304	2.51357e-06	3.31771e-06	2.81208e-06	7.151e-06	7.14768e-06	0.000232246
54	Austria	2004	116	Côte d'Ivoire	CP011.7	0.000207903	2.49649e-06	3.29487e-06	2.79406e-06	7.10494e-06	7.09063e-06	0.000230684
54	Austria	2004	116	Côte d'Ivoire	CP011.8	2.23832e-06	2.39989e-07	2.58759e-07	3.00179e-08	1.695e-07	1.27332e-06	4.20991e-06
54	Austria	2004	116	Côte d'Ivoire	CP011.9	5.33268e-06	2.50645e-07	2.73778e-07	5.31338e-08	2.18981e-07	1.27079e-06	7.40001e-06
54	Austria	2004	116	Côte d'Ivoire	CP012	6.36937e-07	5.05618e-08	1.15066e-07	1.01895e-08	3.05125e-08	6.71841e-07	1.51511e-06
54	Austria	2004	116	Côte d'Ivoire	CP021	7.67482e-06	6.04842e-07	1.27954e-06	1.20323e-07	3.28048e-07	7.22542e-06	1.7233e-05
54	Austria	2004	117	Ghana	CP011.1	6.86782e-05	2.23272e-06	6.02617e-06	7.92723e-06	4.36758e-06	1.23926e-05	0.000101624
54	Austria	2004	117	Ghana	CP011.2	1.66195e-05	1.56788e-05	5.76902e-06	2.89938e-07	1.68457e-06	1.06088e-05	5.06507e-05
54	Austria	2004	117	Ghana	CP011.3	4.50723e-05	2.17727e-06	6.62077e-06	0.000115622	4.84754e-06	1.49692e-05	0.000189309
54	Austria	2004	117	Ghana	CP011.4	7.26739e-06	1.1991e-05	2.47465e-06	1.14457e-07	5.76061e-07	5.92959e-06	2.83532e-05
54	Austria	2004	117	Ghana	CP011.5a	6.04845e-05	5.44367e-07	9.99638e-07	7.01491e-08	6.73065e-07	7.00724e-06	6.9779e-05
54	Austria	2004	117	Ghana	CP011.5b	1.88173e-06	7.5881e-06	1.22868e-06	7.98637e-08	3.98382e-07	3.99231e-06	1.51691e-05
54	Austria	2004	117	Ghana	CP011.6	0.000393715	2.91955e-06	8.40218e-06	9.73761e-06	1.49931e-05	3.03913e-05	0.000460159
54	Austria	2004	117	Ghana	CP011.7	0.000390618	2.89164e-06	8.33366e-06	9.6749e-06	1.48939e-05	3.00941e-05	0.000456506
54	Austria	2004	117	Ghana	CP011.8	4.75244e-05	2.15565e-06	6.00444e-06	7.91931e-06	4.15189e-06	1.17994e-05	7.95551e-05
54	Austria	2004	117	Ghana	CP011.9	6.62149e-05	2.12125e-06	5.82782e-06	7.59408e-06	4.52872e-06	1.22954e-05	9.85822e-05
54	Austria	2004	117	Ghana	CP012	3.22439e-06	2.29547e-07	6.66958e-07	3.82877e-07	1.96246e-07	2.97532e-06	7.67534e-06
54	Austria	2004	117	Ghana	CP021	3.89568e-05	2.7698e-06	7.97888e-06	4.62562e-06	2.33902e-06	3.53379e-05	9.2008e-05
54	Austria	2004	118	Guinea	CP011.1	4.2729e-06	1.57642e-07	1.80574e-07	1.80209e-08	8.30899e-08	8.92023e-07	5.60425e-06
54	Austria	2004	118	Guinea	CP011.2	4.33692e-07	3.1324e-07	4.47643e-08	3.7467e-09	1.88736e-08	2.35467e-07	1.04978e-06
54	Austria	2004	118	Guinea	CP011.3	1.51708e-06	1.38041e-07	1.751e-07	1.717e-06	1.13846e-07	8.73001e-07	4.53407e-06
54	Austria	2004	118	Guinea	CP011.4	1.54973e-06	9.4822e-07	7.65446e-08	7.10868e-09	2.72945e-08	4.56963e-07	3.06586e-06
54	Austria	2004	118	Guinea	CP011.5a	7.54022e-08	1.39013e-09	1.11357e-08	4.57259e-10	3.94103e-09	5.3673e-08	1.45999e-07
54	Austria	2004	118	Guinea	CP011.5b	2.45692e-08	1.14469e-08	1.89191e-08	1.31268e-09	7.0146e-09	9.08849e-08	1.54147e-07
54	Austria	2004	118	Guinea	CP011.6	8.22298e-06	2.03094e-07	2.74121e-07	2.3301e-08	1.20617e-07	1.29541e-06	1.01395e-05
54	Austria	2004	118	Guinea	CP011.7	8.03906e-06	1.99704e-07	2.69016e-07	2.30364e-08	1.19072e-07	1.26386e-06	9.91375e-06
54	Austria	2004	118	Guinea	CP011.8	1.67417e-06	1.45078e-07	1.7446e-07	1.79446e-08	8.12482e-08	8.43258e-07	2.93616e-06
54	Austria	2004	118	Guinea	CP011.9	1.36122e-05	1.43362e-07	1.6865e-07	1.72393e-08	2.31806e-07	8.50374e-07	1.50236e-05
54	Austria	2004	118	Guinea	CP012	1.00707e-06	7.85963e-08	1.61007e-07	1.55154e-08	3.84804e-08	9.1705e-07	2.21772e-06
54	Austria	2004	118	Guinea	CP021	1.21723e-05	9.49928e-07	1.94484e-06	1.87503e-07	4.64629e-07	1.10743e-05	2.67936e-05
54	Austria	2004	119	Nigeria	CP011.1	1.80632e-05	4.85814e-07	8.28735e-07	1.4079e-07	5.64397e-07	4.15091e-06	2.42338e-05
54	Austria	2004	119	Nigeria	CP011.2	3.06174e-06	2.1981e-05	8.85593e-07	6.17894e-08	1.24494e-06	5.07503e-06	3.23101e-05
54	Austria	2004	119	Nigeria	CP011.3	6.3528e-06	4.22182e-07	8.05487e-07	3.12352e-06	5.47576e-07	4.0364e-06	1.5288e-05
54	Austria	2004	119	Nigeria	CP011.4	3.07708e-06	1.71702e-06	6.33276e-07	4.52823e-08	2.19096e-07	3.15792e-06	8.84967e-06
54	Austria	2004	119	Nigeria	CP011.5a	3.78203e-06	5.30641e-08	3.07782e-07	1.38648e-08	1.28326e-07	1.52522e-06	5.81029e-06
54	Austria	2004	119	Nigeria	CP011.5b	5.43431e-07	2.55116e-07	4.49698e-07	2.99626e-08	1.54802e-07	2.14279e-06	3.5758e-06
54	Austria	2004	119	Nigeria	CP011.6	6.14038e-05	6.77265e-07	1.85864e-06	1.80776e-07	1.49934e-06	6.07663e-06	7.16965e-05
54	Austria	2004	119	Nigeria	CP011.7	6.07952e-05	6.69493e-07	1.84124e-06	1.79431e-07	1.48849e-06	5.99949e-06	7.09733e-05
54	Austria	2004	119	Nigeria	CP011.8	7.17354e-06	4.45876e-07	8.31072e-07	1.43318e-07	4.80677e-07	4.10501e-06	1.31795e-05
54	Austria	2004	119	Nigeria	CP011.9	1.98037e-05	4.96119e-07	8.97827e-07	1.42047e-07	1.09887e-06	4.77815e-06	2.72167e-05
54	Austria	2004	119	Nigeria	CP012	1.60033e-06	1.24135e-07	2.98246e-07	2.57162e-08	8.17825e-08	1.6756e-06	3.8058e-06
54	Austria	2004	119	Nigeria	CP021	1.93254e-05	1.49566e-06	3.52068e-06	3.08677e-07	9.57853e-07	1.957e-05	4.51783e-05
54	Austria	2004	120	Senegal	CP011.1	6.12782e-06	4.53674e-07	3.01029e-07	4.32381e-07	1.73324e-07	1.37206e-06	8.86028e-06
54	Austria	2004	120	Senegal	CP011.2	4.47599e-06	1.91898e-05	9.40873e-07	2.23864e-06	5.15129e-07	4.60397e-06	3.19644e-05
54	Austria	2004	120	Senegal	CP011.3	2.01991e-06	2.67425e-07	4.3169e-07	1.58937e-05	2.11348e-07	1.92034e-06	2.07444e-05
54	Austria	2004	120	Senegal	CP011.4	6.06666e-07	7.81159e-07	2.46065e-07	1.68198e-07	1.06959e-07	1.16414e-06	3.07319e-06
54	Austria	2004	120	Senegal	CP011.5a	2.988e-06	6.33622e-08	1.31352e-07	7.87369e-09	5.73898e-08	6.84863e-07	3.93284e-06
54	Austria	2004	120	Senegal	CP011.5b	3.0765e-07	4.31288e-07	1.94787e-07	1.33004e-07	8.1949e-08	9.12414e-07	2.06109e-06
54	Austria	2004	120	Senegal	CP011.6	5.56735e-06	5.69817e-07	3.74916e-07	5.35058e-07	2.07505e-07	1.71242e-06	8.96707e-06
54	Austria	2004	120	Senegal	CP011.7	5.48317e-06	5.65403e-07	3.7128e-07	5.31597e-07	2.05893e-07	1.69287e-06	8.85021e-06
54	Austria	2004	120	Senegal	CP011.8	2.37191e-06	2.61642e-07	3.71851e-07	4.38529e-07	1.78066e-07	1.63445e-06	5.25645e-06
54	Austria	2004	120	Senegal	CP011.9	1.92135e-06	2.12828e-07	2.8671e-07	4.16509e-07	1.26253e-07	1.28608e-06	4.24973e-06
54	Austria	2004	120	Senegal	CP012	1.06203e-07	1.07981e-08	3.34456e-08	2.25874e-09	1.30544e-08	1.86683e-07	3.52443e-07
54	Austria	2004	120	Senegal	CP021	1.27716e-06	1.28766e-07	3.73531e-07	2.6512e-08	1.46833e-07	2.0096e-06	3.9624e-06
54	Austria	2004	121	Togo	CP011.1	9.60575e-07	3.87755e-08	2.01916e-07	1.10035e-08	4.37925e-08	3.42142e-07	1.5982e-06
54	Austria	2004	121	Togo	CP011.2	4.89837e-07	1.32417e-06	1.62582e-06	3.41275e-07	6.97604e-08	6.10797e-07	4.46166e-06
54	Austria	2004	121	Togo	CP011.3	3.60141e-07	3.97387e-08	1.90741e-07	4.98753e-07	3.6201e-08	3.85189e-07	1.51076e-06
54	Austria	2004	121	Togo	CP011.4	1.35891e-07	7.35536e-08	6.37317e-08	4.02998e-09	2.08727e-08	2.84438e-07	5.82518e-07
54	Austria	2004	121	Togo	CP011.5a	3.47155e-07	6.90228e-09	1.09338e-07	1.41148e-09	1.61941e-08	1.58192e-07	6.39193e-07
54	Austria	2004	121	Togo	CP011.5b	5.65703e-08	2.6329e-08	4.98838e-08	3.09936e-09	1.60677e-08	2.21336e-07	3.73286e-07
54	Austria	2004	121	Togo	CP011.6	6.64664e-06	5.84976e-08	2.35788e-07	9.49957e-09	5.31129e-08	5.26066e-07	7.5296e-06
54	Austria	2004	121	Togo	CP011.7	6.59599e-06	5.79936e-08	2.34073e-07	9.43167e-09	5.27254e-08	5.21256e-07	7.47147e-06
54	Austria	2004	121	Togo	CP011.8	3.77825e-07	3.26994e-08	1.73226e-07	7.03402e-09	2.97656e-08	3.35285e-07	9.55835e-07
54	Austria	2004	121	Togo	CP011.9	3.91182e-07	3.19349e-08	1.65793e-07	6.69977e-09	2.86182e-08	3.187e-07	9.42928e-07
54	Austria	2004	121	Togo	CP012	5.30651e-08	3.32575e-09	1.87487e-08	8.39513e-10	4.00948e-09	6.11196e-08	1.41108e-07
54	Austria	2004	121	Togo	CP021	6.39935e-07	3.97995e-08	2.19961e-07	9.97502e-09	4.59585e-08	6.84721e-07	1.64035e-06
54	Austria	2004	122	Rest of Western Africa	CP011.1	3.15133e-05	2.76584e-06	3.14157e-06	4.27066e-07	7.69888e-07	3.7996e-06	4.24172e-05
54	Austria	2004	122	Rest of Western Africa	CP011.2	3.03647e-05	0.00017388	1.86541e-05	3.66518e-06	1.68347e-06	1.55471e-05	0.000243795
54	Austria	2004	122	Rest of Western Africa	CP011.3	7.69055e-06	2.39917e-06	3.73448e-06	2.82576e-05	7.59836e-07	4.25388e-06	4.70955e-05
54	Austria	2004	122	Rest of Western Africa	CP011.4	3.02414e-06	1.43448e-05	1.24681e-06	9.73786e-08	2.98713e-07	3.07481e-06	2.20866e-05
54	Austria	2004	122	Rest of Western Africa	CP011.5a	5.08737e-06	9.38737e-08	1.65431e-06	2.90249e-08	1.58249e-07	1.30813e-06	8.33096e-06
54	Austria	2004	122	Rest of Western Africa	CP011.5b	1.12527e-06	8.21408e-06	8.67717e-07	7.42928e-08	2.18419e-07	2.26203e-06	1.27618e-05
54	Austria	2004	122	Rest of Western Africa	CP011.6	8.54147e-05	3.7148e-06	3.99633e-06	4.85414e-07	2.01818e-06	5.45364e-06	0.000101083
54	Austria	2004	122	Rest of Western Africa	CP011.7	8.46661e-05	3.68784e-06	3.96562e-06	4.82134e-07	2.00409e-06	5.38283e-06	0.000100189
54	Austria	2004	122	Rest of Western Africa	CP011.8	8.44324e-06	2.35037e-06	3.27377e-06	3.83648e-07	4.90461e-07	3.51452e-06	1.8456e-05
54	Austria	2004	122	Rest of Western Africa	CP011.9	7.96668e-06	2.24029e-06	2.59661e-06	3.66142e-07	4.45138e-07	3.36687e-06	1.69817e-05
54	Austria	2004	122	Rest of Western Africa	CP012	6.096e-07	6.83306e-08	4.19963e-07	5.60085e-08	5.84725e-08	5.88016e-07	1.80039e-06
54	Austria	2004	122	Rest of Western Africa	CP021	7.35408e-06	8.19942e-07	5.00961e-06	6.75266e-07	6.79762e-07	6.59745e-06	2.11361e-05
54	Austria	2004	123	Rest of Central Africa	CP011.1	5.07488e-06	2.89381e-07	3.79664e-07	4.72206e-08	1.2688e-07	1.60497e-06	7.52299e-06
54	Austria	2004	123	Rest of Central Africa	CP011.2	7.90182e-06	4.59671e-05	1.13627e-06	9.22306e-07	4.07314e-07	5.51892e-06	6.18537e-05
54	Austria	2004	123	Rest of Central Africa	CP011.3	1.72656e-06	2.93281e-07	3.98813e-07	3.2864e-06	1.35519e-07	1.65558e-06	7.49615e-06
54	Austria	2004	123	Rest of Central Africa	CP011.4	8.78481e-07	1.7372e-06	3.35752e-07	2.98756e-08	1.23025e-07	1.58154e-06	4.68587e-06
54	Austria	2004	123	Rest of Central Africa	CP011.5a	2.56686e-06	1.04537e-07	1.66026e-07	9.99672e-09	6.03046e-08	8.48534e-07	3.75626e-06
54	Austria	2004	123	Rest of Central Africa	CP011.5b	4.09631e-07	8.04234e-07	2.63361e-07	2.30791e-08	9.56622e-08	1.23733e-06	2.83329e-06
54	Austria	2004	123	Rest of Central Africa	CP011.6	9.08588e-06	5.97214e-07	5.11438e-07	6.44549e-08	2.15375e-07	2.08749e-06	1.25618e-05
54	Austria	2004	123	Rest of Central Africa	CP011.7	8.95898e-06	5.92303e-07	5.06413e-07	6.39825e-08	2.13594e-07	2.06196e-06	1.23972e-05
54	Austria	2004	123	Rest of Central Africa	CP011.8	2.22477e-06	2.83585e-07	3.91487e-07	4.84102e-08	1.4888e-07	1.73421e-06	4.83134e-06
54	Austria	2004	123	Rest of Central Africa	CP011.9	2.18981e-06	2.97176e-07	3.87773e-07	4.68125e-08	1.37758e-07	1.62508e-06	4.6844e-06
54	Austria	2004	123	Rest of Central Africa	CP012	1.96801e-07	2.01798e-08	5.7263e-08	3.82835e-09	1.84883e-08	2.98091e-07	5.94652e-07
54	Austria	2004	123	Rest of Central Africa	CP021	2.37096e-06	2.36857e-07	6.57951e-07	4.53815e-08	2.10726e-07	3.32371e-06	6.84559e-06
54	Austria	2004	124	South Central Africa	CP011.1	7.25072e-06	3.09906e-07	1.03925e-06	7.49725e-08	4.30888e-07	2.66349e-06	1.17692e-05
54	Austria	2004	124	South Central Africa	CP011.2	3.20349e-06	1.97856e-05	5.77563e-06	5.19792e-06	1.19392e-06	4.66932e-06	3.98259e-05
54	Austria	2004	124	South Central Africa	CP011.3	2.61509e-06	3.06087e-07	1.64821e-06	8.14983e-06	4.77265e-07	2.86188e-06	1.60584e-05
54	Austria	2004	124	South Central Africa	CP011.4	1.32386e-06	8.45199e-07	2.97394e-06	7.05118e-08	2.89954e-07	2.73347e-06	8.23694e-06
54	Austria	2004	124	South Central Africa	CP011.5a	3.48858e-06	1e-07	3.69082e-07	3.10538e-08	1.75881e-07	1.39985e-06	5.56444e-06
54	Austria	2004	124	South Central Africa	CP011.5b	6.92041e-07	4.99488e-07	2.39011e-06	5.45789e-08	2.12533e-07	2.15961e-06	6.00836e-06
54	Austria	2004	124	South Central Africa	CP011.6	5.66624e-05	7.75009e-07	3.54207e-06	1.7209e-07	2.43899e-06	4.41691e-06	6.80075e-05
54	Austria	2004	124	South Central Africa	CP011.7	5.62186e-05	7.68754e-07	3.51735e-06	1.70919e-07	2.42293e-06	4.37419e-06	6.74727e-05
54	Austria	2004	124	South Central Africa	CP011.8	3.44544e-06	3.02115e-07	1.06747e-06	7.93973e-08	4.45082e-07	2.82858e-06	8.16809e-06
54	Austria	2004	124	South Central Africa	CP011.9	2.72365e-06	2.78282e-07	8.93759e-07	6.79298e-08	3.31017e-07	2.56391e-06	6.85855e-06
54	Austria	2004	124	South Central Africa	CP012	4.82228e-07	2.87646e-08	2.17423e-07	1.17957e-08	8.24411e-08	5.50626e-07	1.37328e-06
54	Austria	2004	124	South Central Africa	CP021	5.79449e-06	3.38573e-07	2.46644e-06	1.3849e-07	9.37792e-07	5.40345e-06	1.50792e-05
54	Austria	2004	125	Ethiopia	CP011.1	4.58675e-05	1.71442e-06	2.19298e-06	1.09197e-07	3.87251e-06	9.13624e-06	6.28928e-05
54	Austria	2004	125	Ethiopia	CP011.2	2.0687e-05	4.69733e-05	3.56129e-06	3.8586e-07	1.61957e-06	1.90183e-05	9.22454e-05
54	Austria	2004	125	Ethiopia	CP011.3	8.68162e-06	1.60305e-06	2.058e-06	6.70068e-07	3.48731e-06	8.43265e-06	2.49327e-05
54	Austria	2004	125	Ethiopia	CP011.4	4.523e-06	3.4522e-06	1.36037e-06	9.10967e-08	5.95296e-07	6.58742e-06	1.66094e-05
54	Austria	2004	125	Ethiopia	CP011.5a	1.08355e-06	5.51753e-08	6.04452e-07	2.46104e-08	2.18886e-07	2.85884e-06	4.84551e-06
54	Austria	2004	125	Ethiopia	CP011.5b	1.18122e-06	5.86867e-07	1.03087e-06	6.61186e-08	4.01715e-07	4.86856e-06	8.13535e-06
54	Austria	2004	125	Ethiopia	CP011.6	7.06613e-05	2.1513e-06	2.78192e-06	1.38073e-07	5.99198e-06	1.17269e-05	9.34516e-05
54	Austria	2004	125	Ethiopia	CP011.7	6.98955e-05	2.13256e-06	2.75613e-06	1.36914e-07	5.95186e-06	1.15963e-05	9.24693e-05
54	Austria	2004	125	Ethiopia	CP011.8	1.06148e-05	1.8007e-06	2.23488e-06	1.11117e-07	3.62879e-06	8.99679e-06	2.73871e-05
54	Austria	2004	125	Ethiopia	CP011.9	1.5072e-05	1.64121e-06	2.08694e-06	1.05746e-07	3.64253e-06	8.68468e-06	3.12331e-05
54	Austria	2004	125	Ethiopia	CP012	1.21414e-06	1.09133e-07	3.36495e-07	2.09234e-08	1.22e-07	1.5611e-06	3.36379e-06
54	Austria	2004	125	Ethiopia	CP021	1.46409e-05	1.29998e-06	3.92408e-06	2.49748e-07	1.38994e-06	1.78825e-05	3.93872e-05
54	Austria	2004	126	Kenya	CP011.1	3.01076e-05	6.66824e-07	1.04812e-06	7.76955e-07	1.44028e-06	6.51951e-06	4.05593e-05
54	Austria	2004	126	Kenya	CP011.2	4.59994e-05	0.000134929	5.67768e-06	8.73178e-07	2.40204e-06	3.40007e-05	0.000223882
54	Austria	2004	126	Kenya	CP011.3	1.07295e-05	6.4089e-07	1.26923e-06	6.57213e-05	1.25667e-06	6.77484e-06	8.63925e-05
54	Austria	2004	126	Kenya	CP011.4	3.86414e-06	8.70337e-06	8.25268e-07	5.52126e-07	7.04608e-07	5.34432e-06	1.99938e-05
54	Austria	2004	126	Kenya	CP011.5a	3.83579e-06	8.11793e-08	3.43832e-07	1.45911e-07	2.9485e-07	2.12461e-06	6.82617e-06
54	Austria	2004	126	Kenya	CP011.5b	1.31463e-06	3.60655e-06	6.14327e-07	4.37829e-07	5.44557e-07	3.96987e-06	1.04878e-05
54	Austria	2004	126	Kenya	CP011.6	9.45133e-05	9.69281e-07	1.63433e-06	1.8782e-06	3.09546e-06	1.27146e-05	0.000114805
54	Austria	2004	126	Kenya	CP011.7	9.34701e-05	9.56091e-07	1.61268e-06	1.86581e-06	3.0731e-06	1.25555e-05	0.000113533
54	Austria	2004	126	Kenya	CP011.8	1.22069e-05	5.9871e-07	9.92751e-07	4.86211e-07	1.12461e-06	5.50187e-06	2.09111e-05
54	Austria	2004	126	Kenya	CP011.9	1.14713e-05	6.11445e-07	9.75797e-07	5.27814e-07	1.12087e-06	5.5998e-06	2.0307e-05
54	Austria	2004	126	Kenya	CP012	7.26863e-07	5.15734e-08	1.51685e-07	1.66137e-08	1.17201e-07	9.07472e-07	1.97141e-06
54	Austria	2004	126	Kenya	CP021	8.76837e-06	6.19323e-07	1.76789e-06	1.98543e-07	1.38021e-06	1.03996e-05	2.31339e-05
54	Austria	2004	127	Madagascar	CP011.1	2.47183e-05	1.90849e-06	5.50125e-07	9.36466e-08	7.49707e-07	1.98946e-06	3.00097e-05
54	Austria	2004	127	Madagascar	CP011.2	6.39471e-06	1.61806e-05	8.89733e-07	1.80935e-07	3.61223e-07	4.58515e-06	2.85923e-05
54	Austria	2004	127	Madagascar	CP011.3	2.6588e-06	4.08249e-07	6.09336e-07	1.71573e-06	1.9884e-07	1.77246e-06	7.36342e-06
54	Austria	2004	127	Madagascar	CP011.4	7.30908e-07	7.52229e-07	2.08841e-07	3.26361e-08	7.94612e-08	8.58968e-07	2.66304e-06
54	Austria	2004	127	Madagascar	CP011.5a	3.85678e-07	3.30505e-08	7.60472e-08	5.22484e-09	2.90152e-08	3.60503e-07	8.89519e-07
54	Austria	2004	127	Madagascar	CP011.5b	2.05024e-07	1.17287e-07	1.30933e-07	1.1798e-08	4.67233e-08	6.19436e-07	1.1312e-06
54	Austria	2004	127	Madagascar	CP011.6	0.0003108	8.38085e-06	6.09077e-06	2.35358e-07	3.75036e-06	4.19055e-06	0.000333448
54	Austria	2004	127	Madagascar	CP011.7	0.000308675	8.32509e-06	6.0483e-06	2.33732e-07	3.72559e-06	4.13908e-06	0.000331147
54	Austria	2004	127	Madagascar	CP011.8	3.88721e-06	2.57649e-06	5.99271e-07	2.36051e-07	3.9169e-07	1.9856e-06	9.67631e-06
54	Austria	2004	127	Madagascar	CP011.9	2.8582e-06	4.06583e-07	3.87226e-07	4.52499e-08	1.21327e-07	1.75523e-06	5.57382e-06
54	Austria	2004	127	Madagascar	CP012	6.43709e-07	2.57133e-07	1.20888e-07	2.75636e-08	5.23683e-08	5.85536e-07	1.6872e-06
54	Austria	2004	127	Madagascar	CP021	7.77612e-06	3.10646e-06	1.43963e-06	3.32545e-07	6.24477e-07	6.91465e-06	2.01939e-05
54	Austria	2004	128	Malawi	CP011.1	5.24274e-06	1.79847e-07	2.24969e-07	2.03667e-08	1.13072e-07	1.0345e-06	6.8155e-06
54	Austria	2004	128	Malawi	CP011.2	6.78126e-07	7.138e-07	8.7226e-08	1.25106e-08	6.10613e-08	4.15409e-07	1.96813e-06
54	Austria	2004	128	Malawi	CP011.3	1.90414e-06	1.55883e-07	2.1461e-07	2.65499e-07	1.06107e-07	9.16346e-07	3.56258e-06
54	Austria	2004	128	Malawi	CP011.4	1.77354e-06	1.03388e-06	1.08416e-07	9.9179e-09	6.10803e-08	5.92913e-07	3.57975e-06
54	Austria	2004	128	Malawi	CP011.5a	3.18396e-07	4.41744e-09	2.31818e-08	1.04245e-09	1.34346e-08	1.15314e-07	4.75786e-07
54	Austria	2004	128	Malawi	CP011.5b	1.09366e-07	2.66754e-08	4.14799e-08	2.5938e-09	3.14234e-08	1.81275e-07	3.92813e-07
54	Austria	2004	128	Malawi	CP011.6	1.51852e-05	2.34681e-07	3.49853e-07	2.65225e-08	2.1752e-07	1.52886e-06	1.75427e-05
54	Austria	2004	128	Malawi	CP011.7	1.49457e-05	2.30913e-07	3.43981e-07	2.62275e-08	2.15291e-07	1.49386e-06	1.7256e-05
54	Austria	2004	128	Malawi	CP011.8	2.26494e-06	1.66928e-07	2.32427e-07	2.03826e-08	1.22019e-07	1.01304e-06	3.81973e-06
54	Austria	2004	128	Malawi	CP011.9	8.57275e-06	2.28225e-07	3.15933e-06	2.78834e-08	1.70738e-06	2.65771e-06	1.63533e-05
54	Austria	2004	128	Malawi	CP012	1.08177e-06	8.43025e-08	1.75393e-07	1.6677e-08	4.38158e-08	9.92917e-07	2.39488e-06
54	Austria	2004	128	Malawi	CP021	1.30745e-05	1.01871e-06	2.11542e-06	2.01464e-07	5.27433e-07	1.1966e-05	2.89035e-05
54	Austria	2004	129	Mauritius	CP011.1	3.86184e-06	1.58493e-07	5.23168e-07	1.46281e-07	1.34845e-07	1.97782e-06	6.80245e-06
54	Austria	2004	129	Mauritius	CP011.2	2.3988e-06	2.54131e-06	9.71359e-07	2.58453e-07	2.34361e-07	3.57773e-06	9.98201e-06
54	Austria	2004	129	Mauritius	CP011.3	2.14374e-06	1.57826e-07	5.57975e-07	5.50913e-06	1.49498e-07	2.46501e-06	1.09832e-05
54	Austria	2004	129	Mauritius	CP011.4	1.13025e-06	5.54919e-07	4.62459e-07	4.44618e-08	1.53178e-07	2.25048e-06	4.59575e-06
54	Austria	2004	129	Mauritius	CP011.5a	2.2146e-07	1.62629e-08	1.81264e-07	8.73803e-09	6.38396e-08	8.49921e-07	1.34149e-06
54	Austria	2004	129	Mauritius	CP011.5b	6.76285e-07	3.39103e-07	3.64675e-07	3.39905e-08	1.21612e-07	1.76273e-06	3.2984e-06
54	Austria	2004	129	Mauritius	CP011.6	3.43256e-06	1.99645e-07	6.61693e-07	1.84701e-07	1.73664e-07	2.62728e-06	7.27955e-06
54	Austria	2004	129	Mauritius	CP011.7	3.35811e-06	1.97533e-07	6.56126e-07	1.83475e-07	1.72245e-07	2.6012e-06	7.16869e-06
54	Austria	2004	129	Mauritius	CP011.8	7.09482e-05	4.38852e-07	1.63887e-06	2.53016e-07	7.98914e-07	2.54243e-05	9.95022e-05
54	Austria	2004	129	Mauritius	CP011.9	2.16693e-06	1.50417e-07	5.10795e-07	1.43872e-07	1.31804e-07	1.92016e-06	5.02398e-06
54	Austria	2004	129	Mauritius	CP012	1.47584e-07	1.24162e-08	5.77997e-08	3.6514e-09	1.80857e-08	3.12519e-07	5.52056e-07
54	Austria	2004	129	Mauritius	CP021	1.77257e-06	1.46471e-07	6.51187e-07	4.28123e-08	2.01691e-07	3.34495e-06	6.15969e-06
54	Austria	2004	130	Mozambique	CP011.1	2.39798e-06	6.51782e-08	1.59947e-07	1.49119e-08	1.30958e-07	7.84302e-07	3.55327e-06
54	Austria	2004	130	Mozambique	CP011.2	1.12151e-06	2.42417e-06	2.75907e-07	2.45069e-08	1.59197e-07	1.36607e-06	5.37137e-06
54	Austria	2004	130	Mozambique	CP011.3	9.23346e-07	6.79363e-08	1.76561e-07	6.10266e-07	1.63746e-07	9.07521e-07	2.84938e-06
54	Austria	2004	130	Mozambique	CP011.4	3.63772e-07	1.60839e-07	1.52846e-07	1.12016e-08	6.29213e-08	7.43494e-07	1.49507e-06
54	Austria	2004	130	Mozambique	CP011.5a	5.88093e-07	1.18186e-08	7.50054e-08	3.3831e-09	3.89838e-08	3.74961e-07	1.09224e-06
54	Austria	2004	130	Mozambique	CP011.5b	2.0041e-07	7.67909e-08	1.21854e-07	8.80429e-09	4.80162e-08	5.87264e-07	1.04314e-06
54	Austria	2004	130	Mozambique	CP011.6	1.76886e-05	9.43837e-08	2.19093e-07	1.90222e-08	4.00956e-07	1.11854e-06	1.95406e-05
54	Austria	2004	130	Mozambique	CP011.7	1.75584e-05	9.35066e-08	2.17254e-07	1.88855e-08	3.98294e-07	1.10835e-06	1.93947e-05
54	Austria	2004	130	Mozambique	CP011.8	1.18474e-06	6.30654e-08	1.66751e-07	1.3887e-08	1.02038e-07	8.16301e-07	2.34678e-06
54	Austria	2004	130	Mozambique	CP011.9	9.21809e-07	5.85303e-08	1.53098e-07	1.27161e-08	7.0559e-08	7.347e-07	1.95141e-06
54	Austria	2004	130	Mozambique	CP012	1.25486e-07	9.0958e-09	3.38637e-08	2.18548e-09	1.7784e-08	1.95943e-07	3.84358e-07
54	Austria	2004	130	Mozambique	CP021	1.50225e-06	1.06041e-07	3.42207e-07	2.4667e-08	1.87234e-07	1.82641e-06	3.9888e-06
54	Austria	2004	131	Rwanda	CP011.1	1.36108e-06	6.2933e-08	4.86661e-08	5.22517e-09	3.72812e-08	2.33787e-07	1.74897e-06
54	Austria	2004	131	Rwanda	CP011.2	3.14117e-07	4.92111e-06	1.18073e-06	5.17285e-09	8.773e-08	2.71323e-07	6.78018e-06
54	Austria	2004	131	Rwanda	CP011.3	3.4929e-07	5.07438e-08	4.86519e-08	1.45862e-07	3.60925e-08	2.22084e-07	8.52725e-07
54	Austria	2004	131	Rwanda	CP011.4	2.46968e-07	4.52447e-07	7.5455e-07	4.60604e-09	4.10812e-08	2.16292e-07	1.71594e-06
54	Austria	2004	131	Rwanda	CP011.5a	1.92618e-07	1.88521e-08	1.34083e-08	6.97631e-10	2.06268e-08	7.2999e-08	3.19202e-07
54	Austria	2004	131	Rwanda	CP011.5b	7.40444e-08	2.15838e-07	6.11632e-07	3.28512e-09	3.06305e-08	1.49067e-07	1.0845e-06
54	Austria	2004	131	Rwanda	CP011.6	1.65827e-05	5.04246e-07	8.00378e-08	1.11813e-08	4.17357e-07	4.32833e-07	1.80283e-05
54	Austria	2004	131	Rwanda	CP011.7	1.64629e-05	5.00804e-07	7.91724e-08	1.10976e-08	4.1461e-07	4.2761e-07	1.78962e-05
54	Austria	2004	131	Rwanda	CP011.8	4.81976e-07	7.47488e-08	4.9374e-08	5.41359e-09	3.91582e-08	2.36984e-07	8.87655e-07
54	Austria	2004	131	Rwanda	CP011.9	7.87474e-07	4.98193e-08	4.6631e-08	5.018e-09	4.42784e-08	2.23995e-07	1.15722e-06
54	Austria	2004	131	Rwanda	CP012	2.19933e-07	2.35754e-08	1.6731e-08	1.31066e-09	1.89887e-08	8.33231e-08	3.63862e-07
54	Austria	2004	131	Rwanda	CP021	2.65714e-06	2.84406e-07	1.97335e-07	1.57126e-08	2.27058e-07	9.66261e-07	4.34791e-06
54	Austria	2004	132	Tanzania, United Republic of	CP011.1	0.000157929	4.40911e-06	2.39749e-06	8.82019e-07	9.29796e-06	1.3744e-05	0.000188659
54	Austria	2004	132	Tanzania, United Republic of	CP011.2	0.000143381	0.000876443	1.6502e-05	2.6774e-06	1.3665e-05	9.02272e-05	0.0011429
54	Austria	2004	132	Tanzania, United Republic of	CP011.3	5.19931e-05	2.58724e-06	5.21961e-06	0.000251393	3.88853e-06	1.64262e-05	0.000331508
54	Austria	2004	132	Tanzania, United Republic of	CP011.4	1.03902e-05	1.61799e-05	1.28171e-06	1.06357e-07	8.04726e-07	4.91553e-06	3.36784e-05
54	Austria	2004	132	Tanzania, United Republic of	CP011.5a	2.84165e-05	3.88638e-07	5.32711e-07	7.64121e-08	5.93785e-07	3.4229e-06	3.3431e-05
54	Austria	2004	132	Tanzania, United Republic of	CP011.5b	2.05024e-06	9.1053e-07	7.48682e-07	6.25263e-08	4.15283e-07	2.75727e-06	6.94453e-06
54	Austria	2004	132	Tanzania, United Republic of	CP011.6	0.000434597	8.22086e-06	2.74233e-06	7.15782e-07	1.13879e-05	1.3494e-05	0.000471158
54	Austria	2004	132	Tanzania, United Republic of	CP011.7	0.000430587	8.1487e-06	2.69332e-06	7.10123e-07	1.13079e-05	1.31893e-05	0.000466636
54	Austria	2004	132	Tanzania, United Republic of	CP011.8	5.62386e-05	2.57021e-06	1.97014e-06	4.52706e-07	4.20884e-06	9.77226e-06	7.52128e-05
54	Austria	2004	132	Tanzania, United Republic of	CP011.9	5.62692e-05	2.46162e-06	1.93026e-06	4.25844e-07	3.58682e-06	9.68719e-06	7.4361e-05
54	Austria	2004	132	Tanzania, United Republic of	CP012	2.81248e-06	7.4782e-07	3.42589e-07	4.53791e-08	3.51555e-07	2.00409e-06	6.30391e-06
54	Austria	2004	132	Tanzania, United Republic of	CP021	3.39773e-05	9.02836e-06	4.07712e-06	5.44233e-07	4.17293e-06	2.36644e-05	7.54644e-05
54	Austria	2004	133	Uganda	CP011.1	2.5341e-05	6.48287e-06	7.93676e-07	7.46567e-06	6.93758e-07	3.43656e-06	4.42135e-05
54	Austria	2004	133	Uganda	CP011.2	4.23166e-06	4.73766e-05	5.95727e-07	2.20472e-07	3.59631e-07	3.04998e-06	5.58341e-05
54	Austria	2004	133	Uganda	CP011.3	1.53106e-05	7.75867e-06	1.18999e-06	8.99682e-05	8.40721e-07	5.22803e-06	0.000120296
54	Austria	2004	133	Uganda	CP011.4	4.66066e-06	7.92633e-06	5.99805e-07	3.2757e-06	5.89271e-07	2.79081e-06	1.98426e-05
54	Austria	2004	133	Uganda	CP011.5a	7.35494e-06	8.39777e-08	1.86667e-07	2.35777e-07	7.67807e-08	1.05275e-06	8.99089e-06
54	Austria	2004	133	Uganda	CP011.5b	2.0536e-06	5.4551e-06	4.3121e-07	2.65186e-06	4.57127e-07	1.9033e-06	1.29522e-05
54	Austria	2004	133	Uganda	CP011.6	0.000239423	1.13563e-05	1.73205e-06	9.53079e-06	3.0257e-06	5.95389e-06	0.000271022
54	Austria	2004	133	Uganda	CP011.7	0.000237654	1.12799e-05	1.71487e-06	9.4697e-06	3.00496e-06	5.87342e-06	0.000268997
54	Austria	2004	133	Uganda	CP011.8	1.71848e-05	6.65416e-06	8.2283e-07	8.24074e-06	8.09718e-07	3.49503e-06	3.72073e-05
54	Austria	2004	133	Uganda	CP011.9	2.41071e-05	7.00872e-06	8.31972e-07	7.36772e-06	9.63618e-07	3.41243e-06	4.36916e-05
54	Austria	2004	133	Uganda	CP012	2.1641e-06	2.12307e-07	3.77361e-07	1.66206e-07	1.41527e-07	1.43113e-06	4.49264e-06
54	Austria	2004	133	Uganda	CP021	2.61453e-05	2.56292e-06	4.51799e-06	2.00453e-06	1.63662e-06	1.69438e-05	5.38111e-05
54	Austria	2004	134	Zambia	CP011.1	4.83482e-06	2.00491e-07	3.74591e-07	2.13453e-08	2.1168e-07	1.01839e-06	6.66132e-06
54	Austria	2004	134	Zambia	CP011.2	5.47546e-06	2.18627e-05	9.01864e-07	1.22431e-07	4.89711e-07	3.32963e-06	3.21818e-05
54	Austria	2004	134	Zambia	CP011.3	2.85773e-06	2.39456e-07	5.93849e-07	1.98585e-06	3.89592e-07	1.52725e-06	7.59372e-06
54	Austria	2004	134	Zambia	CP011.4	6.9101e-07	1.69323e-06	1.4662e-07	9.13079e-09	8.2706e-08	4.73321e-07	3.09602e-06
54	Austria	2004	134	Zambia	CP011.5a	6.95694e-07	8.27768e-09	2.8599e-08	2.06634e-09	1.80912e-08	1.416e-07	8.94329e-07
54	Austria	2004	134	Zambia	CP011.5b	2.50769e-07	1.09594e-06	1.08591e-07	5.90981e-09	6.26399e-08	3.1856e-07	1.84241e-06
54	Austria	2004	134	Zambia	CP011.6	8.24995e-06	2.58201e-07	5.10882e-07	2.68239e-08	3.12923e-07	1.31871e-06	1.06775e-05
54	Austria	2004	134	Zambia	CP011.7	8.14581e-06	2.55732e-07	5.06306e-07	2.66073e-08	3.10621e-07	1.30117e-06	1.05463e-05
54	Austria	2004	134	Zambia	CP011.8	3.94003e-06	2.11175e-07	5.50026e-07	2.3054e-08	2.87349e-07	1.45799e-06	6.46962e-06
54	Austria	2004	134	Zambia	CP011.9	3.88913e-06	2.11528e-07	5.06077e-07	2.27672e-08	3.03488e-07	1.44474e-06	6.37773e-06
54	Austria	2004	134	Zambia	CP012	1.95074e-07	1.60394e-08	3.91687e-08	3.11678e-09	1.26579e-08	2.04803e-07	4.70859e-07
54	Austria	2004	134	Zambia	CP021	2.35661e-06	1.93514e-07	4.67409e-07	3.75204e-08	1.50797e-07	2.42754e-06	5.63339e-06
54	Austria	2004	135	Zimbabwe	CP011.1	7.70657e-06	3.00902e-07	3.58934e-07	3.39555e-08	1.11416e-07	1.78451e-06	1.02963e-05
54	Austria	2004	135	Zimbabwe	CP011.2	3.00046e-06	8.36137e-06	4.82266e-07	5.2246e-08	1.67068e-07	2.4683e-06	1.45317e-05
54	Austria	2004	135	Zimbabwe	CP011.3	2.6892e-06	2.73446e-07	3.30121e-07	1.08747e-07	1.02286e-07	1.58225e-06	5.08605e-06
54	Austria	2004	135	Zimbabwe	CP011.4	2.07966e-06	1.51668e-06	2.60479e-07	1.64675e-08	9.90146e-08	1.21958e-06	5.19188e-06
54	Austria	2004	135	Zimbabwe	CP011.5a	4.23342e-07	1.20436e-08	5.83209e-08	2.52183e-09	2.24014e-08	2.94218e-07	8.12848e-07
54	Austria	2004	135	Zimbabwe	CP011.5b	1.87412e-07	2.53236e-07	1.52525e-07	7.90394e-09	6.08981e-08	6.41234e-07	1.30321e-06
54	Austria	2004	135	Zimbabwe	CP011.6	0.000102265	1.0018e-06	1.22246e-06	8.48602e-08	1.45763e-06	1.41218e-05	0.000120153
54	Austria	2004	135	Zimbabwe	CP011.7	0.000101432	9.92553e-07	1.21008e-06	8.41603e-08	1.44727e-06	1.39998e-05	0.000119166
54	Austria	2004	135	Zimbabwe	CP011.8	3.42891e-06	3.15178e-07	5.3274e-07	3.46798e-08	1.38547e-07	1.94529e-06	6.39534e-06
54	Austria	2004	135	Zimbabwe	CP011.9	6.23586e-06	6.90945e-07	2.41945e-06	5.10234e-08	9.54521e-07	8.51734e-06	1.88691e-05
54	Austria	2004	135	Zimbabwe	CP012	1.3243e-06	1.06067e-07	2.19634e-07	2.05739e-08	5.54447e-08	1.24918e-06	2.9752e-06
54	Austria	2004	135	Zimbabwe	CP021	1.60049e-05	1.28145e-06	2.64525e-06	2.48436e-07	6.66559e-07	1.50196e-05	3.58662e-05
54	Austria	2004	136	Rest of Eastern Africa	CP011.1	3.9128e-05	1.8736e-06	5.80142e-06	3.12735e-06	1.10542e-06	7.75708e-06	5.87929e-05
54	Austria	2004	136	Rest of Eastern Africa	CP011.2	3.17117e-05	0.000156882	8.98576e-06	6.10054e-06	2.11876e-06	2.07172e-05	0.000226516
54	Austria	2004	136	Rest of Eastern Africa	CP011.3	2.10049e-05	1.87891e-06	6.0279e-06	6.83909e-05	1.19178e-06	9.02565e-06	0.00010752
54	Austria	2004	136	Rest of Eastern Africa	CP011.4	5.86218e-06	1.33152e-05	3.00358e-06	1.77902e-07	5.85331e-07	5.8615e-06	2.88057e-05
54	Austria	2004	136	Rest of Eastern Africa	CP011.5a	4.21859e-05	7.56506e-07	1.13811e-06	8.13202e-08	3.6233e-07	5.18016e-06	4.97044e-05
54	Austria	2004	136	Rest of Eastern Africa	CP011.5b	3.21862e-06	7.97199e-06	2.39519e-06	1.26953e-07	4.54244e-07	4.463e-06	1.863e-05
54	Austria	2004	136	Rest of Eastern Africa	CP011.6	7.18183e-05	2.59115e-06	7.51164e-06	3.93812e-06	1.57828e-06	9.95327e-06	9.73908e-05
54	Austria	2004	136	Rest of Eastern Africa	CP011.7	7.09142e-05	2.56751e-06	7.45229e-06	3.91258e-06	1.56558e-06	9.81082e-06	9.62229e-05
54	Austria	2004	136	Rest of Eastern Africa	CP011.8	2.42887e-05	1.84603e-06	6.13184e-06	3.2924e-06	1.12435e-06	7.79104e-06	4.44744e-05
54	Austria	2004	136	Rest of Eastern Africa	CP011.9	2.52547e-05	1.83824e-06	5.97864e-06	3.08775e-06	1.12475e-06	7.68778e-06	4.49718e-05
54	Austria	2004	136	Rest of Eastern Africa	CP012	1.14258e-06	1.00586e-07	3.37804e-07	1.95701e-08	8.64237e-08	1.23878e-06	2.92575e-06
54	Austria	2004	136	Rest of Eastern Africa	CP021	1.37847e-05	1.20454e-06	3.96888e-06	2.3342e-07	1.00057e-06	1.40888e-05	3.42809e-05
54	Austria	2004	137	Botswana	CP011.1	8.96547e-07	1.28799e-07	1.3792e-07	1.52453e-08	4.08576e-08	6.50765e-07	1.87013e-06
54	Austria	2004	137	Botswana	CP011.2	5.28068e-07	5.95836e-05	3.57803e-07	1.67273e-08	1.36721e-07	2.68936e-06	6.33123e-05
54	Austria	2004	137	Botswana	CP011.3	3.65749e-07	5.56366e-08	1.30627e-07	3.58829e-08	3.86136e-08	5.94198e-07	1.22071e-06
54	Austria	2004	137	Botswana	CP011.4	4.49539e-07	2.14338e-06	5.1247e-07	1.51778e-08	5.87144e-08	9.55445e-07	4.13473e-06
54	Austria	2004	137	Botswana	CP011.5a	1.88646e-07	1.61463e-08	5.3481e-08	2.25227e-09	1.89158e-08	2.58761e-07	5.38203e-07
54	Austria	2004	137	Botswana	CP011.5b	3.3079e-07	1.73014e-06	4.16858e-07	1.22589e-08	4.74543e-08	7.70933e-07	3.30843e-06
54	Austria	2004	137	Botswana	CP011.6	1.23684e-06	3.41228e-07	1.7226e-07	1.91532e-08	5.26625e-08	8.46605e-07	2.66875e-06
54	Austria	2004	137	Botswana	CP011.7	1.21476e-06	3.38823e-07	1.70798e-07	1.90184e-08	5.22426e-08	8.38686e-07	2.63432e-06
54	Austria	2004	137	Botswana	CP011.8	4.71445e-07	5.93849e-08	1.37824e-07	1.5667e-08	4.10977e-08	6.36021e-07	1.36144e-06
54	Austria	2004	137	Botswana	CP011.9	3.87764e-07	5.90638e-08	1.29258e-07	1.48185e-08	3.85744e-08	5.91432e-07	1.22091e-06
54	Austria	2004	137	Botswana	CP012	4.97882e-08	1.80073e-08	2.27331e-08	2.49813e-09	7.73229e-09	1.44718e-07	2.45477e-07
54	Austria	2004	137	Botswana	CP021	5.95917e-07	2.14749e-07	2.50378e-07	2.94709e-08	8.39473e-08	1.50023e-06	2.6747e-06
54	Austria	2004	138	Namibia	CP011.1	8.74304e-06	3.90935e-07	4.20994e-07	7.17794e-05	2.32829e-07	5.07501e-06	8.66422e-05
54	Austria	2004	138	Namibia	CP011.2	9.96065e-06	6.63657e-05	9.00217e-07	6.22773e-06	4.66414e-07	6.98466e-06	9.09054e-05
54	Austria	2004	138	Namibia	CP011.3	6.10514e-06	3.88749e-07	5.02754e-07	7.69177e-05	2.46443e-07	5.49501e-06	8.96558e-05
54	Austria	2004	138	Namibia	CP011.4	3.81722e-06	2.27098e-06	5.85526e-07	3.24319e-05	2.22035e-07	4.26299e-06	4.35907e-05
54	Austria	2004	138	Namibia	CP011.5a	2.08996e-07	4.86728e-09	3.24742e-08	3.04985e-07	1.21461e-08	1.69625e-07	7.33093e-07
54	Austria	2004	138	Namibia	CP011.5b	2.11388e-06	1.23937e-06	4.46953e-07	2.63535e-05	1.68818e-07	3.26064e-06	3.35832e-05
54	Austria	2004	138	Namibia	CP011.6	1.71342e-05	5.32207e-07	5.88549e-07	9.03566e-05	3.24516e-07	6.83615e-06	0.000115772
54	Austria	2004	138	Namibia	CP011.7	1.69398e-05	5.27455e-07	5.82622e-07	8.97794e-05	3.21942e-07	6.77744e-06	0.000114929
54	Austria	2004	138	Namibia	CP011.8	6.40116e-06	3.86245e-07	4.23443e-07	7.37959e-05	2.3683e-07	5.13062e-06	8.63742e-05
54	Austria	2004	138	Namibia	CP011.9	6.35715e-06	5.30028e-07	4.12303e-07	7.11228e-05	2.30825e-07	5.01016e-06	8.36632e-05
54	Austria	2004	138	Namibia	CP012	3.43945e-07	3.02414e-08	5.7097e-08	3.01066e-06	1.87363e-08	4.35913e-07	3.89659e-06
54	Austria	2004	138	Namibia	CP021	4.15457e-06	3.64143e-07	6.79302e-07	3.63868e-05	2.21579e-07	5.15851e-06	4.69649e-05
54	Austria	2004	139	South Africa	CP011.1	9.65727e-05	3.95283e-06	9.84408e-06	1.70615e-05	2.74717e-06	6.46114e-05	0.00019479
54	Austria	2004	139	South Africa	CP011.2	4.87485e-05	7.17437e-05	1.15751e-05	3.33736e-06	3.92877e-06	7.48526e-05	0.000214186
54	Austria	2004	139	South Africa	CP011.3	6.78203e-05	3.76383e-06	9.59466e-06	3.56524e-05	2.67431e-06	6.28311e-05	0.000182337
54	Austria	2004	139	South Africa	CP011.4	1.52466e-05	7.61109e-06	6.82375e-06	7.20287e-07	2.24698e-06	3.4621e-05	6.72697e-05
54	Austria	2004	139	South Africa	CP011.5a	5.81877e-06	2.67001e-07	2.72287e-06	3.49628e-07	9.56452e-07	1.31303e-05	2.32451e-05
54	Austria	2004	139	South Africa	CP011.5b	9.08419e-06	4.58177e-06	5.43301e-06	4.88836e-07	1.79027e-06	2.70656e-05	4.84436e-05
54	Austria	2004	139	South Africa	CP011.6	0.000765446	1.26365e-05	5.18298e-05	2.50609e-05	1.22146e-05	0.00072834	0.00159553
54	Austria	2004	139	South Africa	CP011.7	0.000759912	1.25455e-05	5.14823e-05	2.49003e-05	1.21327e-05	0.000723574	0.00158455
54	Austria	2004	139	South Africa	CP011.8	7.60902e-05	4.03185e-06	1.02352e-05	1.75694e-05	2.87434e-06	6.89141e-05	0.000179715
54	Austria	2004	139	South Africa	CP011.9	7.01934e-05	3.87068e-06	9.58729e-06	1.68103e-05	2.68565e-06	6.33277e-05	0.000166475
54	Austria	2004	139	South Africa	CP012	6.10174e-06	4.59374e-07	1.88057e-06	1.5135e-07	4.95719e-07	1.09206e-05	2.00093e-05
54	Austria	2004	139	South Africa	CP021	7.31632e-05	5.3942e-06	1.99456e-05	1.7582e-06	5.00985e-06	0.00010955	0.000214821
54	Austria	2004	140	Rest of South African Customs Union	CP011.1	1.85528e-07	1.39736e-08	2.09734e-08	1.4704e-09	7.98164e-09	1.0763e-07	3.37557e-07
54	Austria	2004	140	Rest of South African Customs Union	CP011.2	2.45586e-07	1.64877e-06	5.64634e-08	5.62541e-09	2.24297e-08	3.08112e-07	2.28698e-06
54	Austria	2004	140	Rest of South African Customs Union	CP011.3	5.91861e-08	8.63023e-09	2.10647e-08	2.6027e-09	7.80821e-09	1.0918e-07	2.08472e-07
54	Austria	2004	140	Rest of South African Customs Union	CP011.4	4.25424e-08	8.08831e-08	2.39386e-08	1.82966e-09	1.00575e-08	1.29653e-07	2.88904e-07
54	Austria	2004	140	Rest of South African Customs Union	CP011.5a	1.8301e-08	1.66283e-09	9.23654e-09	4.12486e-10	3.3733e-09	4.3702e-08	7.66881e-08
54	Austria	2004	140	Rest of South African Customs Union	CP011.5b	2.79351e-08	5.54935e-08	1.92874e-08	1.45387e-09	8.05588e-09	1.03837e-07	2.16063e-07
54	Austria	2004	140	Rest of South African Customs Union	CP011.6	7.05801e-07	4.3513e-08	3.69509e-08	2.23165e-09	1.8074e-08	2.36185e-07	1.04276e-06
54	Austria	2004	140	Rest of South African Customs Union	CP011.7	6.98262e-07	4.31868e-08	3.66375e-08	2.21472e-09	1.79407e-08	2.34139e-07	1.03238e-06
54	Austria	2004	140	Rest of South African Customs Union	CP011.8	1.07476e-07	9.67013e-09	2.21687e-08	1.52952e-09	8.14783e-09	1.14597e-07	2.63589e-07
54	Austria	2004	140	Rest of South African Customs Union	CP011.9	6.6226e-08	1.08934e-08	1.9852e-08	1.40973e-09	7.15751e-09	1.00448e-07	2.05987e-07
54	Austria	2004	140	Rest of South African Customs Union	CP012	8.26281e-09	9.80892e-10	3.55745e-09	2.15082e-10	1.43e-09	2.21359e-08	3.65821e-08
54	Austria	2004	140	Rest of South African Customs Union	CP021	9.87931e-08	1.15552e-08	3.79107e-08	2.46929e-09	1.54323e-08	2.24877e-07	3.91037e-07
54	Austria	2004	141	Rest of the World	CP011.1	7.18276e-09	2.65285e-10	6.47053e-10	7.24328e-09	1.89442e-10	4.19766e-09	1.97255e-08
54	Austria	2004	141	Rest of the World	CP011.2	1.84596e-08	1.47921e-09	8.17759e-10	9.08877e-10	2.78969e-10	5.82994e-09	2.77743e-08
54	Austria	2004	141	Rest of the World	CP011.3	5.35579e-09	2.54154e-10	6.38994e-10	7.26529e-09	1.85603e-10	4.10331e-09	1.78031e-08
54	Austria	2004	141	Rest of the World	CP011.4	1.63223e-09	5.18119e-10	5.01393e-10	2.08116e-10	1.51221e-10	2.94774e-09	5.95882e-09
54	Austria	2004	141	Rest of the World	CP011.5a	5.90695e-09	4.01273e-11	1.84256e-10	2.07173e-10	6.94775e-11	1.46626e-09	7.87425e-09
54	Austria	2004	141	Rest of the World	CP011.5b	1.05509e-09	2.85665e-10	4.00334e-10	1.68754e-10	1.20264e-10	2.34824e-09	4.37835e-09
54	Austria	2004	141	Rest of the World	CP011.6	9.46471e-09	4.4017e-10	1.16228e-09	9.21247e-09	3.52698e-10	8.46217e-09	2.90945e-08
54	Austria	2004	141	Rest of the World	CP011.7	9.35138e-09	4.36517e-10	1.1535e-09	9.15358e-09	3.50134e-10	8.39875e-09	2.88439e-08
54	Austria	2004	141	Rest of the World	CP011.8	5.77945e-09	2.67253e-10	6.6218e-10	7.44887e-09	1.94228e-10	4.29554e-09	1.86475e-08
54	Austria	2004	141	Rest of the World	CP011.9	5.55025e-09	2.63046e-10	6.44221e-10	7.1459e-09	1.88878e-10	4.20645e-09	1.79988e-08
54	Austria	2004	141	Rest of the World	CP012	3.69926e-10	2.27227e-11	9.43671e-11	3.68019e-11	2.2343e-11	5.12382e-10	1.05854e-09
54	Austria	2004	141	Rest of the World	CP021	4.46616e-09	2.73251e-10	1.11729e-09	4.44123e-10	2.61811e-10	6.00429e-09	1.25669e-08
54	Austria	2007	1	Australia	CP011.1	1.89205e-05	1.2737e-06	4.87824e-06	5.8734e-07	1.22316e-06	2.0915e-05	4.7798e-05
54	Austria	2007	1	Australia	CP011.2	4.94991e-05	0.000340451	1.67006e-05	7.64123e-07	2.63047e-06	5.69615e-05	0.000467007
54	Austria	2007	1	Australia	CP011.3	9.53708e-06	1.3143e-06	5.31432e-06	4.28157e-06	1.1959e-06	2.12706e-05	4.29138e-05
54	Austria	2007	1	Australia	CP011.4	8.46243e-06	5.12325e-06	5.67958e-06	3.10697e-07	1.37815e-06	2.38542e-05	4.48083e-05
54	Austria	2007	1	Australia	CP011.5a	1.91966e-06	5.62484e-07	2.31995e-06	7.7799e-08	6.72336e-07	1.00856e-05	1.56378e-05
54	Austria	2007	1	Australia	CP011.5b	4.92215e-06	3.83111e-06	4.57543e-06	2.53388e-07	1.13937e-06	1.95304e-05	3.42519e-05
54	Austria	2007	1	Australia	CP011.6	1.87009e-05	1.78187e-06	6.43747e-06	7.2491e-07	1.51028e-06	2.62729e-05	5.54283e-05
54	Austria	2007	1	Australia	CP011.7	1.84713e-05	1.77507e-06	6.41666e-06	7.22871e-07	1.50557e-06	2.61816e-05	5.50732e-05
54	Austria	2007	1	Australia	CP011.8	1.40143e-05	1.80806e-06	5.14141e-06	6.4546e-07	1.27827e-06	2.37453e-05	4.66327e-05
54	Austria	2007	1	Australia	CP011.9	9.56541e-06	1.15103e-06	4.51642e-06	5.57421e-07	1.15739e-06	1.95716e-05	3.65192e-05
54	Austria	2007	1	Australia	CP012	5.10992e-06	3.38796e-07	1.22058e-06	6.46537e-08	2.35079e-07	6.12231e-06	1.30913e-05
54	Austria	2007	1	Australia	CP021	6.14776e-05	4.05119e-06	1.42437e-05	7.69708e-07	2.70261e-06	6.97518e-05	0.000152997
54	Austria	2007	2	New Zealand	CP011.1	7.64766e-06	9.23572e-07	1.4889e-06	6.71142e-06	4.14634e-07	8.76548e-06	2.59517e-05
54	Austria	2007	2	New Zealand	CP011.2	0.000106897	0.000139074	1.78005e-05	2.85236e-05	4.58029e-06	0.000128475	0.00042535
54	Austria	2007	2	New Zealand	CP011.3	3.15816e-06	8.34041e-07	1.4363e-06	6.91719e-06	3.96716e-07	8.36625e-06	2.11087e-05
54	Austria	2007	2	New Zealand	CP011.4	5.3061e-06	1.33057e-05	3.31303e-06	1.43793e-06	8.77733e-07	2.05852e-05	4.48257e-05
54	Austria	2007	2	New Zealand	CP011.5a	4.77677e-07	3.98343e-08	5.75464e-07	2.83118e-08	1.67985e-07	2.50561e-06	3.79488e-06
54	Austria	2007	2	New Zealand	CP011.5b	3.76936e-06	1.07619e-05	2.66009e-06	1.07812e-06	7.08935e-07	1.64661e-05	3.54445e-05
54	Austria	2007	2	New Zealand	CP011.6	6.4113e-06	1.29486e-06	1.9866e-06	8.29382e-06	5.42831e-07	1.17513e-05	3.02807e-05
54	Austria	2007	2	New Zealand	CP011.7	6.29573e-06	1.29028e-06	1.97933e-06	8.27153e-06	5.41016e-07	1.17084e-05	3.00863e-05
54	Austria	2007	2	New Zealand	CP011.8	3.77972e-06	9.01531e-07	1.49518e-06	6.83507e-06	4.19293e-07	8.82511e-06	2.22559e-05
54	Austria	2007	2	New Zealand	CP011.9	3.25741e-06	8.51839e-07	1.3944e-06	6.4132e-06	3.91384e-07	8.22308e-06	2.05313e-05
54	Austria	2007	2	New Zealand	CP012	4.84529e-07	6.03476e-08	2.43945e-07	5.0826e-08	5.98985e-08	1.34269e-06	2.24223e-06
54	Austria	2007	2	New Zealand	CP021	5.81822e-06	7.20227e-07	2.82746e-06	6.09394e-07	6.89921e-07	1.52518e-05	2.59171e-05
54	Austria	2007	3	Rest of Oceania	CP011.1	8.76081e-06	3.75618e-07	9.33007e-07	2.29763e-05	5.46607e-07	4.96969e-06	3.85621e-05
54	Austria	2007	3	Rest of Oceania	CP011.2	5.32821e-06	5.40012e-06	1.24266e-06	9.5163e-07	6.30416e-07	6.16205e-06	1.97151e-05
54	Austria	2007	3	Rest of Oceania	CP011.3	6.61093e-06	3.85978e-07	1.14504e-06	6.1608e-05	5.84934e-07	5.8333e-06	7.61682e-05
54	Austria	2007	3	Rest of Oceania	CP011.4	1.92097e-06	9.58135e-07	7.28415e-07	1.69972e-07	2.81834e-07	3.3904e-06	7.44972e-06
54	Austria	2007	3	Rest of Oceania	CP011.5a	1.1521e-06	2.56819e-08	2.8067e-07	3.16735e-08	8.3459e-08	1.24429e-06	2.81788e-06
54	Austria	2007	3	Rest of Oceania	CP011.5b	9.95403e-07	4.4448e-07	5.82505e-07	1.34917e-07	2.25799e-07	2.68424e-06	5.06735e-06
54	Austria	2007	3	Rest of Oceania	CP011.6	2.88052e-05	4.81409e-07	1.23323e-06	2.82869e-05	7.7624e-07	6.59968e-06	6.61827e-05
54	Austria	2007	3	Rest of Oceania	CP011.7	2.86761e-05	4.79534e-07	1.2289e-06	2.82111e-05	7.73969e-07	6.57598e-06	6.59455e-05
54	Austria	2007	3	Rest of Oceania	CP011.8	7.21525e-06	3.68999e-07	9.52878e-07	2.33557e-05	5.65139e-07	5.10698e-06	3.7565e-05
54	Austria	2007	3	Rest of Oceania	CP011.9	7.95001e-06	3.60363e-07	8.92168e-07	2.19713e-05	5.42322e-07	4.73951e-06	3.64556e-05
54	Austria	2007	3	Rest of Oceania	CP012	6.50255e-07	4.25833e-08	1.71647e-07	2.75775e-08	4.91527e-08	9.60777e-07	1.90199e-06
54	Austria	2007	3	Rest of Oceania	CP021	7.76982e-06	4.97287e-07	1.70598e-06	3.24371e-07	4.84518e-07	8.53729e-06	1.93193e-05
54	Austria	2007	4	China	CP011.1	0.000969213	5.6534e-05	8.03149e-05	6.39856e-05	3.00401e-05	0.000483552	0.00168364
54	Austria	2007	4	China	CP011.2	0.00136194	0.000329031	0.000137004	3.87724e-05	6.01488e-05	0.000785065	0.00271196
54	Austria	2007	4	China	CP011.3	0.000418714	5.35932e-05	8.1285e-05	0.000444332	3.16032e-05	0.000502651	0.00153218
54	Austria	2007	4	China	CP011.4	0.00026316	0.000118246	6.57756e-05	1.02863e-05	2.26869e-05	0.000351528	0.000831682
54	Austria	2007	4	China	CP011.5a	0.000184023	3.71292e-06	2.67188e-05	1.16423e-06	8.92746e-06	0.000133543	0.00035809
54	Austria	2007	4	China	CP011.5b	0.00011476	7.42399e-05	5.21283e-05	5.34447e-06	1.64291e-05	0.00026425	0.000527152
54	Austria	2007	4	China	CP011.6	0.00108497	6.82083e-05	0.000102401	7.92758e-05	4.58115e-05	0.000719029	0.00209969
54	Austria	2007	4	China	CP011.7	0.00107466	6.79421e-05	0.00010198	7.90593e-05	4.56616e-05	0.000716245	0.00208555
54	Austria	2007	4	China	CP011.8	0.00046366	5.34562e-05	7.76496e-05	6.45198e-05	2.85358e-05	0.000460527	0.00114835
54	Austria	2007	4	China	CP011.9	0.00040008	5.06899e-05	7.17544e-05	6.06582e-05	2.6107e-05	0.000419385	0.00102867
54	Austria	2007	4	China	CP012	4.43433e-05	4.10679e-06	1.26829e-05	1.02152e-06	3.66628e-06	7.59179e-05	0.000141739
54	Austria	2007	4	China	CP021	0.00053217	4.8203e-05	0.000144675	1.21187e-05	4.15015e-05	0.000840182	0.00161885
54	Austria	2007	5	Hong Kong, Special Administrative Region of China	CP011.1	2.29819e-05	1.62158e-06	5.69489e-06	3.49234e-07	1.55027e-06	2.55362e-05	5.77341e-05
54	Austria	2007	5	Hong Kong, Special Administrative Region of China	CP011.2	1.79208e-05	1.33834e-05	8.74665e-06	5.04743e-07	2.56804e-06	3.95774e-05	8.27009e-05
54	Austria	2007	5	Hong Kong, Special Administrative Region of China	CP011.3	1.216e-05	1.49432e-06	5.59561e-06	9.77143e-06	1.50548e-06	2.50511e-05	5.55779e-05
54	Austria	2007	5	Hong Kong, Special Administrative Region of China	CP011.4	9.04125e-06	4.39718e-06	5.94153e-06	4.74856e-07	1.69854e-06	2.70155e-05	4.85689e-05
54	Austria	2007	5	Hong Kong, Special Administrative Region of China	CP011.5a	2.15456e-06	1.77945e-07	2.7385e-06	7.99204e-08	7.99598e-07	1.19098e-05	1.78603e-05
54	Austria	2007	5	Hong Kong, Special Administrative Region of China	CP011.5b	5.95751e-06	2.66497e-06	4.88434e-06	3.68716e-07	1.39295e-06	2.20542e-05	3.73227e-05
54	Austria	2007	5	Hong Kong, Special Administrative Region of China	CP011.6	1.97524e-05	1.89845e-06	6.9655e-06	4.2861e-07	1.91144e-06	3.13417e-05	6.22981e-05
54	Austria	2007	5	Hong Kong, Special Administrative Region of China	CP011.7	1.94184e-05	1.89019e-06	6.94127e-06	4.27312e-07	1.90529e-06	3.12251e-05	6.18076e-05
54	Austria	2007	5	Hong Kong, Special Administrative Region of China	CP011.8	1.5088e-05	1.57054e-06	5.79848e-06	3.57901e-07	1.58236e-06	2.611e-05	5.05072e-05
54	Austria	2007	5	Hong Kong, Special Administrative Region of China	CP011.9	1.22088e-05	1.47562e-06	5.35789e-06	3.29168e-07	1.46701e-06	2.39646e-05	4.48031e-05
54	Austria	2007	5	Hong Kong, Special Administrative Region of China	CP012	2.45824e-06	2.22794e-07	9.90893e-07	5.34185e-08	2.52956e-07	4.99058e-06	8.96888e-06
54	Austria	2007	5	Hong Kong, Special Administrative Region of China	CP021	2.95103e-05	2.65752e-06	1.13403e-05	6.31655e-07	2.87417e-06	5.49972e-05	0.000102011
54	Austria	2007	6	Japan	CP011.1	6.00909e-05	2.60943e-06	6.66359e-06	5.15236e-06	1.7297e-06	3.17048e-05	0.000107951
54	Austria	2007	6	Japan	CP011.2	2.54627e-05	1.74144e-05	8.70619e-06	1.00884e-06	2.54081e-06	3.99011e-05	9.5034e-05
54	Austria	2007	6	Japan	CP011.3	2.52461e-05	2.38009e-06	6.99122e-06	5.08477e-05	1.76102e-06	3.31254e-05	0.000120352
54	Austria	2007	6	Japan	CP011.4	1.30346e-05	7.01132e-06	5.96917e-06	4.43633e-07	1.66665e-06	2.7264e-05	5.53893e-05
54	Austria	2007	6	Japan	CP011.5a	3.03792e-06	1.71231e-07	2.52411e-06	7.44312e-08	7.36587e-07	1.10106e-05	1.75549e-05
54	Austria	2007	6	Japan	CP011.5b	6.8819e-06	3.20582e-06	4.81715e-06	3.50936e-07	1.34253e-06	2.18111e-05	3.84094e-05
54	Austria	2007	6	Japan	CP011.6	4.8919e-05	2.91699e-06	8.03058e-06	6.29429e-06	2.09867e-06	3.70802e-05	0.00010534
54	Austria	2007	6	Japan	CP011.7	4.80135e-05	2.90044e-06	7.99373e-06	6.277e-06	2.09021e-06	3.68912e-05	0.000104166
54	Austria	2007	6	Japan	CP011.8	2.83386e-05	2.36866e-06	6.56678e-06	5.18118e-06	1.70246e-06	3.04768e-05	7.46345e-05
54	Austria	2007	6	Japan	CP011.9	2.51726e-05	2.29161e-06	6.1165e-06	4.88197e-06	1.58843e-06	2.83509e-05	6.8402e-05
54	Austria	2007	6	Japan	CP012	5.03865e-06	4.24957e-07	1.41537e-06	1.139e-07	3.37559e-07	7.40948e-06	1.47399e-05
54	Austria	2007	6	Japan	CP021	6.06199e-05	5.09786e-06	1.65374e-05	1.36204e-06	3.91861e-06	8.48789e-05	0.000172415
54	Austria	2007	7	Korea, Republic of	CP011.1	6.20865e-05	2.60974e-06	6.77347e-06	2.62189e-06	1.66462e-06	3.00165e-05	0.000105773
54	Austria	2007	7	Korea, Republic of	CP011.2	2.66238e-05	1.72589e-05	8.32048e-06	1.12363e-06	2.41654e-06	3.82061e-05	9.39495e-05
54	Austria	2007	7	Korea, Republic of	CP011.3	2.65834e-05	2.33669e-06	7.4191e-06	3.20063e-05	1.70369e-06	3.26204e-05	0.00010267
54	Austria	2007	7	Korea, Republic of	CP011.4	1.44359e-05	7.93205e-06	5.74695e-06	4.68337e-07	1.59776e-06	2.59112e-05	5.60922e-05
54	Austria	2007	7	Korea, Republic of	CP011.5a	2.63833e-06	1.58886e-07	2.36233e-06	6.93149e-08	6.89367e-07	1.02898e-05	1.6208e-05
54	Austria	2007	7	Korea, Republic of	CP011.5b	6.86086e-06	3.16688e-06	4.58383e-06	3.67553e-07	1.27118e-06	2.04097e-05	3.666e-05
54	Austria	2007	7	Korea, Republic of	CP011.6	4.67165e-05	2.85006e-06	8.13171e-06	3.1577e-06	2.01865e-06	3.57151e-05	9.85898e-05
54	Austria	2007	7	Korea, Republic of	CP011.7	4.58293e-05	2.83383e-06	8.09484e-06	3.14883e-06	2.01045e-06	3.55312e-05	9.74485e-05
54	Austria	2007	7	Korea, Republic of	CP011.8	2.9466e-05	2.32441e-06	6.55193e-06	2.562e-06	1.63521e-06	2.86486e-05	7.11881e-05
54	Austria	2007	7	Korea, Republic of	CP011.9	2.66464e-05	2.25333e-06	6.13451e-06	2.41006e-06	1.52887e-06	2.67915e-05	6.57647e-05
54	Austria	2007	7	Korea, Republic of	CP012	6.07111e-06	5.08633e-07	1.56207e-06	1.25518e-07	3.59916e-07	8.01239e-06	1.66396e-05
54	Austria	2007	7	Korea, Republic of	CP021	7.30725e-05	6.10904e-06	1.83721e-05	1.50313e-06	4.20717e-06	9.27018e-05	0.000195966
54	Austria	2007	8	Mongolia	CP011.1	6.29845e-06	2.09082e-07	3.42036e-07	1.7418e-08	7.85162e-08	1.55533e-06	8.50084e-06
54	Austria	2007	8	Mongolia	CP011.2	1.11508e-05	5.05891e-05	1.63847e-06	2.05159e-07	4.79723e-07	1.083e-05	7.48933e-05
54	Austria	2007	8	Mongolia	CP011.3	8.68011e-07	9.63221e-08	2.59624e-07	4.35197e-08	6.6402e-08	1.15078e-06	2.48466e-06
54	Austria	2007	8	Mongolia	CP011.4	4.28177e-07	9.33413e-07	2.45811e-07	1.44604e-08	6.94803e-08	1.11561e-06	2.80695e-06
54	Austria	2007	8	Mongolia	CP011.5a	3.12712e-07	9.13383e-09	1.1223e-07	3.27642e-09	3.25804e-08	4.92395e-07	9.62329e-07
54	Austria	2007	8	Mongolia	CP011.5b	2.60812e-07	1.76937e-07	2.01245e-07	1.17413e-08	5.66778e-08	9.06471e-07	1.61388e-06
54	Austria	2007	8	Mongolia	CP011.6	1.85401e-06	1.96698e-07	3.54288e-07	1.93975e-08	8.8708e-08	1.65567e-06	4.16877e-06
54	Austria	2007	8	Mongolia	CP011.7	1.74081e-06	1.94951e-07	3.51198e-07	1.92882e-08	8.80741e-08	1.63869e-06	4.03301e-06
54	Austria	2007	8	Mongolia	CP011.8	1.16182e-06	1.05335e-07	2.80845e-07	1.63093e-08	7.21256e-08	1.26365e-06	2.90009e-06
54	Austria	2007	8	Mongolia	CP011.9	1.09788e-06	1.12029e-07	2.67598e-07	1.50943e-08	6.81891e-08	1.21321e-06	2.774e-06
54	Austria	2007	8	Mongolia	CP012	8.98318e-08	8.73874e-09	3.83825e-08	1.9894e-09	1.00609e-08	2.3057e-07	3.79573e-07
54	Austria	2007	8	Mongolia	CP021	1.07625e-06	1.03753e-07	4.28202e-07	2.3326e-08	1.11377e-07	2.48342e-06	4.22633e-06
54	Austria	2007	9	Taiwan	CP011.1	1.75892e-05	6.86222e-07	2.58383e-06	7.11296e-07	7.05325e-07	1.25304e-05	3.48063e-05
54	Austria	2007	9	Taiwan	CP011.2	1.27196e-05	6.05008e-06	4.02544e-06	2.07404e-06	1.20306e-06	2.02526e-05	4.63248e-05
54	Austria	2007	9	Taiwan	CP011.3	7.96989e-06	6.51817e-07	2.75154e-06	4.09879e-05	7.218e-07	1.39925e-05	6.70755e-05
54	Austria	2007	9	Taiwan	CP011.4	4.17881e-06	2.01896e-06	2.62242e-06	1.79858e-07	7.40887e-07	1.18196e-05	2.15605e-05
54	Austria	2007	9	Taiwan	CP011.5a	4.70295e-06	8.44637e-08	1.22892e-06	3.64245e-08	3.61773e-07	5.49543e-06	1.191e-05
54	Austria	2007	9	Taiwan	CP011.5b	2.64124e-06	1.16646e-06	2.15339e-06	1.38179e-07	6.07789e-07	9.648e-06	1.63551e-05
54	Austria	2007	9	Taiwan	CP011.6	1.8096e-05	7.8572e-07	3.21687e-06	8.77992e-07	8.73046e-07	1.51098e-05	3.89594e-05
54	Austria	2007	9	Taiwan	CP011.7	1.78106e-05	7.80942e-07	3.20356e-06	8.75513e-07	8.69839e-07	1.50419e-05	3.85823e-05
54	Austria	2007	9	Taiwan	CP011.8	9.10193e-06	6.37512e-07	2.59239e-06	7.21662e-07	7.03962e-07	1.21047e-05	2.58621e-05
54	Austria	2007	9	Taiwan	CP011.9	7.70177e-06	6.09095e-07	2.40431e-06	6.78878e-07	6.53972e-07	1.1144e-05	2.3192e-05
54	Austria	2007	9	Taiwan	CP012	1.20265e-06	1.01983e-07	4.43353e-07	2.56203e-08	1.12047e-07	2.23216e-06	4.11781e-06
54	Austria	2007	9	Taiwan	CP021	1.44558e-05	1.22026e-06	5.14185e-06	3.04964e-07	1.29274e-06	2.52151e-05	4.76306e-05
54	Austria	2007	10	Rest of East Asia	CP011.1	0.000347548	3.88246e-06	1.40783e-05	7.76449e-06	4.34769e-06	6.31028e-05	0.000440724
54	Austria	2007	10	Rest of East Asia	CP011.2	6.50161e-05	4.46767e-05	2.1489e-05	1.81583e-06	1.00241e-05	0.000144964	0.000287986
54	Austria	2007	10	Rest of East Asia	CP011.3	4.84226e-05	3.14327e-06	1.09747e-05	2.57734e-05	3.33473e-06	5.15766e-05	0.000143225
54	Austria	2007	10	Rest of East Asia	CP011.4	1.92266e-05	7.85315e-06	1.10715e-05	7.59592e-07	3.37348e-06	5.10364e-05	9.33206e-05
54	Austria	2007	10	Rest of East Asia	CP011.5a	7.56692e-06	3.45585e-07	4.96129e-06	1.47911e-07	1.45527e-06	2.17959e-05	3.62729e-05
54	Austria	2007	10	Rest of East Asia	CP011.5b	1.27632e-05	5.46436e-06	9.10868e-06	5.85026e-07	2.73245e-06	4.19378e-05	7.25915e-05
54	Austria	2007	10	Rest of East Asia	CP011.6	0.000351302	4.25303e-06	1.54024e-05	9.41487e-06	4.80742e-06	7.06407e-05	0.000455821
54	Austria	2007	10	Rest of East Asia	CP011.7	0.000349385	4.23063e-06	1.53418e-05	9.38911e-06	4.79096e-06	7.03384e-05	0.000453476
54	Austria	2007	10	Rest of East Asia	CP011.8	5.87485e-05	3.3911e-06	1.18187e-05	7.7152e-06	3.57108e-06	5.61782e-05	0.000141423
54	Austria	2007	10	Rest of East Asia	CP011.9	5.04658e-05	3.22783e-06	1.08528e-05	7.25174e-06	3.28868e-06	5.10262e-05	0.000126113
54	Austria	2007	10	Rest of East Asia	CP012	5.22691e-06	2.98151e-07	1.63878e-06	1.15215e-07	5.29383e-07	1.61039e-05	2.39124e-05
54	Austria	2007	10	Rest of East Asia	CP021	6.26458e-05	3.51632e-06	1.81017e-05	1.35475e-06	5.86497e-06	0.000179661	0.000271144
54	Austria	2007	11	Brunei Darussalam	CP011.1	2.02714e-06	6.82302e-08	2.60356e-07	1.1247e-08	6.9836e-08	1.17274e-06	3.60955e-06
54	Austria	2007	11	Brunei Darussalam	CP011.2	7.07499e-07	5.00871e-07	3.93548e-07	1.81444e-08	1.14989e-07	1.78473e-06	3.51978e-06
54	Austria	2007	11	Brunei Darussalam	CP011.3	4.90975e-07	5.60338e-08	2.51799e-07	7.37175e-08	6.67733e-08	1.11343e-06	2.05272e-06
54	Austria	2007	11	Brunei Darussalam	CP011.4	4.01733e-07	2.11464e-07	2.64217e-07	1.37617e-08	7.48599e-08	1.16583e-06	2.13187e-06
54	Austria	2007	11	Brunei Darussalam	CP011.5a	1.18531e-07	8.38163e-09	1.26959e-07	3.67696e-09	3.70336e-08	5.51467e-07	8.46049e-07
54	Austria	2007	11	Brunei Darussalam	CP011.5b	2.23221e-07	1.02314e-07	2.15804e-07	1.10654e-08	6.10799e-08	9.4559e-07	1.55907e-06
54	Austria	2007	11	Brunei Darussalam	CP011.6	9.86075e-07	7.11281e-08	3.10704e-07	1.3448e-08	8.46614e-08	1.38367e-06	2.84969e-06
54	Austria	2007	11	Brunei Darussalam	CP011.7	9.46875e-07	7.05253e-08	3.09148e-07	1.33926e-08	8.43006e-08	1.37572e-06	2.79997e-06
54	Austria	2007	11	Brunei Darussalam	CP011.8	6.19842e-07	5.85213e-08	2.57882e-07	1.13519e-08	6.98603e-08	1.153e-06	2.17046e-06
54	Austria	2007	11	Brunei Darussalam	CP011.9	5.3597e-07	5.81609e-08	2.41276e-07	1.04492e-08	6.53385e-08	1.07712e-06	1.98832e-06
54	Austria	2007	11	Brunei Darussalam	CP012	1.22199e-07	1.09217e-08	4.71904e-08	2.55763e-09	1.18485e-08	2.34979e-07	4.29696e-07
54	Austria	2007	11	Brunei Darussalam	CP021	1.4675e-06	1.30409e-07	5.41073e-07	3.02937e-08	1.3487e-07	2.59581e-06	4.89996e-06
54	Austria	2007	12	Cambodia	CP011.1	0.000297792	1.16246e-06	5.18435e-06	3.11173e-06	3.19962e-06	9.59473e-06	0.000320045
54	Austria	2007	12	Cambodia	CP011.2	3.40369e-05	1.9847e-05	1.01447e-05	2.7421e-06	2.63833e-06	1.2023e-05	8.14321e-05
54	Austria	2007	12	Cambodia	CP011.3	1.24873e-05	4.40066e-07	2.13965e-06	2.60299e-05	1.47657e-06	6.03447e-06	4.86079e-05
54	Austria	2007	12	Cambodia	CP011.4	2.43366e-06	7.90583e-07	1.22998e-06	2.08169e-07	3.39318e-07	4.32311e-06	9.32482e-06
54	Austria	2007	12	Cambodia	CP011.5a	5.18443e-06	4.97061e-08	5.47615e-07	1.67163e-08	1.70362e-07	2.25906e-06	8.22789e-06
54	Austria	2007	12	Cambodia	CP011.5b	1.04597e-06	4.73467e-07	8.69386e-07	8.3335e-08	2.43132e-07	3.51315e-06	6.22844e-06
54	Austria	2007	12	Cambodia	CP011.6	4.48709e-05	5.28495e-07	2.41845e-06	3.60437e-06	1.24032e-06	6.94799e-06	5.96105e-05
54	Austria	2007	12	Cambodia	CP011.7	4.4348e-05	5.22541e-07	2.40401e-06	3.5945e-06	1.23552e-06	6.88275e-06	5.89874e-05
54	Austria	2007	12	Cambodia	CP011.8	1.31979e-05	4.28005e-07	1.97987e-06	3.02836e-06	8.84782e-07	5.72907e-06	2.5248e-05
54	Austria	2007	12	Cambodia	CP011.9	1.1706e-05	4.3996e-07	1.54169e-06	2.79443e-06	7.13747e-07	5.16771e-06	2.23635e-05
54	Austria	2007	12	Cambodia	CP012	4.89725e-07	3.66549e-08	2.04549e-07	1.33994e-08	5.5834e-08	8.57776e-07	1.65794e-06
54	Austria	2007	12	Cambodia	CP021	5.82748e-06	4.30375e-07	2.24751e-06	1.51086e-07	6.09672e-07	9.20292e-06	1.8469e-05
54	Austria	2007	13	Indonesia	CP011.1	0.000321976	3.33543e-06	7.97674e-06	3.67802e-05	6.38731e-06	4.41751e-05	0.000420631
54	Austria	2007	13	Indonesia	CP011.2	3.00501e-05	2.58305e-05	8.95286e-06	1.76251e-06	3.42596e-06	4.2856e-05	0.000112878
54	Austria	2007	13	Indonesia	CP011.3	6.74863e-05	3.04465e-06	8.7004e-06	0.00028554	4.63896e-06	5.19497e-05	0.00042136
54	Austria	2007	13	Indonesia	CP011.4	1.37963e-05	7.22752e-06	5.78513e-06	8.00684e-07	1.87458e-06	2.72309e-05	5.67151e-05
54	Austria	2007	13	Indonesia	CP011.5a	1.43763e-05	2.59295e-07	2.84507e-06	1.21802e-07	9.79792e-07	1.2577e-05	3.11593e-05
54	Austria	2007	13	Indonesia	CP011.5b	7.83988e-06	4.0357e-06	4.68159e-06	4.91733e-07	1.49607e-06	2.18242e-05	4.03692e-05
54	Austria	2007	13	Indonesia	CP011.6	0.00019248	3.57007e-06	9.19753e-06	4.51207e-05	5.71224e-06	5.04424e-05	0.000306523
54	Austria	2007	13	Indonesia	CP011.7	0.000191196	3.55184e-06	9.15769e-06	4.49993e-05	5.69411e-06	5.02183e-05	0.000304817
54	Austria	2007	13	Indonesia	CP011.8	7.69952e-05	2.54695e-06	7.62216e-06	3.72983e-05	4.30578e-06	4.16633e-05	0.000170432
54	Austria	2007	13	Indonesia	CP011.9	7.94544e-05	2.79111e-06	7.05914e-06	3.51197e-05	4.00809e-06	3.91623e-05	0.000167595
54	Austria	2007	13	Indonesia	CP012	4.01121e-06	2.98086e-07	1.19786e-06	9.9201e-08	3.53725e-07	6.86365e-06	1.28237e-05
54	Austria	2007	13	Indonesia	CP021	4.82166e-05	3.5676e-06	1.38776e-05	1.17879e-06	4.0944e-06	7.79655e-05	0.000148901
54	Austria	2007	14	Lao PDR	CP011.1	3.68959e-05	4.82499e-06	4.74181e-07	3.59099e-07	2.61641e-06	2.1523e-06	4.73229e-05
54	Austria	2007	14	Lao PDR	CP011.2	5.66695e-06	1.0222e-05	4.49389e-07	1.29085e-07	1.56418e-06	2.10738e-06	2.0139e-05
54	Austria	2007	14	Lao PDR	CP011.3	1.37414e-06	6.30249e-07	1.63401e-07	1.00484e-07	2.9519e-07	7.09735e-07	3.2732e-06
54	Austria	2007	14	Lao PDR	CP011.4	2.77393e-07	1.5094e-07	1.26451e-07	8.73358e-09	3.94706e-08	5.62231e-07	1.16522e-06
54	Austria	2007	14	Lao PDR	CP011.5a	7.21008e-07	2.72847e-08	6.26933e-08	3.57022e-09	2.84746e-08	2.94359e-07	1.13739e-06
54	Austria	2007	14	Lao PDR	CP011.5b	1.36509e-07	7.26246e-08	1.01969e-07	6.93286e-09	3.15942e-08	4.4903e-07	7.9866e-07
54	Austria	2007	14	Lao PDR	CP011.6	5.41017e-06	8.18854e-07	2.10601e-07	6.47528e-08	5.88702e-07	9.09406e-07	8.00249e-06
54	Austria	2007	14	Lao PDR	CP011.7	5.34111e-06	8.16043e-07	2.08958e-07	6.45503e-08	5.86924e-07	9.0065e-07	7.91824e-06
54	Austria	2007	14	Lao PDR	CP011.8	2.04431e-06	6.79312e-07	1.94868e-07	5.52546e-08	3.16469e-07	9.02506e-07	4.19272e-06
54	Austria	2007	14	Lao PDR	CP011.9	1.82089e-06	6.60207e-07	1.74703e-07	5.05868e-08	2.9731e-07	8.03995e-07	3.8077e-06
54	Austria	2007	14	Lao PDR	CP012	3.63269e-07	1.40616e-07	6.13181e-08	1.71322e-08	7.29567e-08	3.26408e-07	9.81701e-07
54	Austria	2007	14	Lao PDR	CP021	4.3645e-06	1.69131e-06	6.4764e-07	2.051e-07	8.56284e-07	3.33798e-06	1.11028e-05
54	Austria	2007	15	Malaysia	CP011.1	0.000126522	3.18052e-06	1.09065e-05	1.11042e-05	3.76469e-06	6.11968e-05	0.000216675
54	Austria	2007	15	Malaysia	CP011.2	4.35956e-05	2.62059e-05	1.63593e-05	1.81467e-06	4.94369e-06	7.59003e-05	0.000168819
54	Austria	2007	15	Malaysia	CP011.3	4.5091e-05	3.05009e-06	1.20663e-05	0.000296118	3.88858e-06	6.88565e-05	0.00042907
54	Austria	2007	15	Malaysia	CP011.4	1.92697e-05	7.29183e-06	1.09138e-05	1.9697e-06	3.26594e-06	5.30155e-05	9.57265e-05
54	Austria	2007	15	Malaysia	CP011.5a	1.8592e-05	3.59635e-07	5.05818e-06	1.89319e-07	1.61806e-06	2.4681e-05	5.04982e-05
54	Austria	2007	15	Malaysia	CP011.5b	1.4363e-05	5.0306e-06	9.03217e-06	1.63433e-06	2.70287e-06	4.38134e-05	7.65763e-05
54	Austria	2007	15	Malaysia	CP011.6	9.53061e-05	3.36806e-06	1.30628e-05	9.3498e-06	4.17325e-06	6.93034e-05	0.000194563
54	Austria	2007	15	Malaysia	CP011.7	9.45838e-05	3.35377e-06	1.30186e-05	9.32448e-06	4.16035e-06	6.90635e-05	0.000193504
54	Austria	2007	15	Malaysia	CP011.8	4.31547e-05	2.7378e-06	1.06071e-05	7.69234e-06	3.26163e-06	5.51087e-05	0.000122562
54	Austria	2007	15	Malaysia	CP011.9	3.8402e-05	2.60708e-06	9.8773e-06	7.24176e-06	3.04714e-06	5.12491e-05	0.000112424
54	Austria	2007	15	Malaysia	CP012	4.16705e-06	3.54382e-07	1.7708e-06	1.30901e-07	4.55909e-07	8.8927e-06	1.57717e-05
54	Austria	2007	15	Malaysia	CP021	4.99763e-05	4.21841e-06	2.01717e-05	1.55367e-06	5.14855e-06	9.68931e-05	0.000177962
54	Austria	2007	16	Philippines	CP011.1	0.000173818	1.58169e-06	2.97925e-05	3.75958e-05	5.74411e-06	3.41565e-05	0.000282689
54	Austria	2007	16	Philippines	CP011.2	4.21316e-05	1.11361e-05	2.1777e-05	5.57338e-06	5.21537e-06	3.43224e-05	0.000120156
54	Austria	2007	16	Philippines	CP011.3	4.48645e-05	1.43552e-06	1.41658e-05	0.000167671	3.66218e-06	2.98478e-05	0.000261646
54	Austria	2007	16	Philippines	CP011.4	8.33594e-06	3.44835e-06	4.17199e-06	6.19844e-07	1.31824e-06	1.80488e-05	3.59432e-05
54	Austria	2007	16	Philippines	CP011.5a	2.13554e-06	1.10997e-07	1.74665e-06	1.45151e-07	5.00125e-07	7.23933e-06	1.18778e-05
54	Austria	2007	16	Philippines	CP011.5b	5.6079e-06	2.17542e-06	3.38111e-06	4.97306e-07	1.07958e-06	1.47581e-05	2.74994e-05
54	Austria	2007	16	Philippines	CP011.6	0.000164087	1.65951e-06	1.67803e-05	3.37453e-05	4.48984e-06	3.31899e-05	0.000253951
54	Austria	2007	16	Philippines	CP011.7	0.000163282	1.65096e-06	1.67281e-05	3.36546e-05	4.47647e-06	3.30588e-05	0.000252851
54	Austria	2007	16	Philippines	CP011.8	5.16525e-05	1.34857e-06	9.70353e-06	2.78289e-05	3.39167e-06	2.69967e-05	0.000120922
54	Austria	2007	16	Philippines	CP011.9	4.46607e-05	1.27893e-06	8.19349e-06	2.6218e-05	3.05151e-06	2.44485e-05	0.000107851
54	Austria	2007	16	Philippines	CP012	2.60568e-06	1.40004e-07	9.07609e-07	8.88629e-08	3.30389e-07	4.54674e-06	8.61929e-06
54	Austria	2007	16	Philippines	CP021	3.13339e-05	1.67209e-06	1.05952e-05	1.06343e-06	3.87431e-06	5.18539e-05	0.000100393
54	Austria	2007	17	Singapore	CP011.1	4.86887e-05	2.58113e-06	8.11392e-06	5.058e-07	2.12469e-06	3.5089e-05	9.71032e-05
54	Austria	2007	17	Singapore	CP011.2	2.79377e-05	2.16703e-05	1.20745e-05	1.21995e-06	3.38984e-06	5.32613e-05	0.000119554
54	Austria	2007	17	Singapore	CP011.3	2.14564e-05	2.38288e-06	8.01666e-06	8.71266e-06	2.06169e-06	3.50703e-05	7.77006e-05
54	Austria	2007	17	Singapore	CP011.4	1.49114e-05	7.92109e-06	8.00631e-06	5.03006e-07	2.19445e-06	3.48787e-05	6.8415e-05
54	Austria	2007	17	Singapore	CP011.5a	2.94979e-06	2.25053e-07	3.43448e-06	1.0119e-07	1.00194e-06	1.49462e-05	2.26587e-05
54	Austria	2007	17	Singapore	CP011.5b	8.56689e-06	4.02419e-06	6.52024e-06	4.03387e-07	1.78376e-06	2.81843e-05	4.94827e-05
54	Austria	2007	17	Singapore	CP011.6	3.36094e-05	2.88013e-06	9.53479e-06	4.99025e-07	2.49423e-06	4.07622e-05	8.97798e-05
54	Austria	2007	17	Singapore	CP011.7	3.29544e-05	2.86604e-06	9.49805e-06	4.97387e-07	2.48548e-06	4.05875e-05	8.88888e-05
54	Austria	2007	17	Singapore	CP011.8	2.54494e-05	2.39389e-06	8.60123e-06	4.24793e-07	2.08175e-06	3.45327e-05	7.34838e-05
54	Austria	2007	17	Singapore	CP011.9	2.12862e-05	2.26892e-06	7.38763e-06	3.87991e-07	1.92787e-06	3.16953e-05	6.49539e-05
54	Austria	2007	17	Singapore	CP012	5.33818e-06	4.59788e-07	1.63886e-06	1.0498e-07	3.919e-07	8.16744e-06	1.61011e-05
54	Austria	2007	17	Singapore	CP021	6.42236e-05	5.51558e-06	1.92301e-05	1.25406e-06	4.57175e-06	9.39988e-05	0.000188794
54	Austria	2007	18	Thailand	CP011.1	0.000870754	6.64692e-06	2.32048e-05	8.82313e-05	1.30934e-05	0.00019926	0.00120119
54	Austria	2007	18	Thailand	CP011.2	0.000112695	3.8546e-05	2.56038e-05	2.46702e-05	1.02935e-05	0.000135504	0.000347312
54	Austria	2007	18	Thailand	CP011.3	0.000151097	5.09798e-06	2.07859e-05	0.000260282	8.9715e-06	0.000152201	0.000598435
54	Austria	2007	18	Thailand	CP011.4	2.90238e-05	1.14995e-05	1.56684e-05	1.88151e-06	4.52116e-06	6.96237e-05	0.000132218
54	Austria	2007	18	Thailand	CP011.5a	2.13643e-05	4.68285e-07	6.78851e-06	2.09593e-07	2.05932e-06	3.04813e-05	6.13713e-05
54	Austria	2007	18	Thailand	CP011.5b	1.89881e-05	7.23428e-06	1.28718e-05	1.09773e-06	3.68472e-06	5.67224e-05	0.000100599
54	Austria	2007	18	Thailand	CP011.6	0.000453537	6.60865e-06	3.01321e-05	0.000108337	1.30531e-05	0.000208378	0.000820046
54	Austria	2007	18	Thailand	CP011.7	0.000450677	6.5724e-06	3.00188e-05	0.000108046	1.30121e-05	0.000207628	0.000815955
54	Austria	2007	18	Thailand	CP011.8	0.000177847	5.23524e-06	2.0792e-05	8.92819e-05	8.81888e-06	0.000139935	0.00044191
54	Austria	2007	18	Thailand	CP011.9	0.000151861	5.07671e-06	1.93807e-05	8.40391e-05	8.07625e-06	0.000127432	0.000395866
54	Austria	2007	18	Thailand	CP012	6.65621e-06	4.6504e-07	2.41928e-06	1.91154e-07	7.63517e-07	1.45699e-05	2.50651e-05
54	Austria	2007	18	Thailand	CP021	7.98732e-05	5.52918e-06	2.74332e-05	2.26799e-06	8.66383e-06	0.000160504	0.000284271
54	Austria	2007	19	Viet Nam	CP011.1	0.00035447	3.52541e-06	1.574e-05	2.92895e-05	1.65753e-05	7.04858e-05	0.000490086
54	Austria	2007	19	Viet Nam	CP011.2	4.46839e-05	2.11401e-05	7.31873e-06	1.31307e-06	3.12504e-06	3.38553e-05	0.000111436
54	Austria	2007	19	Viet Nam	CP011.3	0.000110885	2.97431e-06	1.96114e-05	6.13213e-05	1.16691e-05	6.01912e-05	0.000266652
54	Austria	2007	19	Viet Nam	CP011.4	1.18549e-05	4.8669e-06	4.18939e-06	4.45457e-07	1.49527e-06	1.83993e-05	4.12512e-05
54	Austria	2007	19	Viet Nam	CP011.5a	4.23526e-06	1.07659e-07	1.5343e-06	4.60002e-08	5.00995e-07	6.81981e-06	1.3244e-05
54	Austria	2007	19	Viet Nam	CP011.5b	5.65097e-06	2.50258e-06	3.27734e-06	2.47619e-07	1.1025e-06	1.44372e-05	2.72183e-05
54	Austria	2007	19	Viet Nam	CP011.6	0.000206915	3.76072e-06	1.8032e-05	3.59034e-05	1.35693e-05	6.5134e-05	0.000343314
54	Austria	2007	19	Viet Nam	CP011.7	0.000205654	3.74268e-06	1.79697e-05	3.58068e-05	1.35303e-05	6.48777e-05	0.000341582
54	Austria	2007	19	Viet Nam	CP011.8	0.000125972	3.06388e-06	1.47496e-05	2.96205e-05	1.11886e-05	5.53562e-05	0.000239951
54	Austria	2007	19	Viet Nam	CP011.9	0.000115718	2.93551e-06	1.35197e-05	2.79151e-05	9.94793e-06	4.95857e-05	0.000219622
54	Austria	2007	19	Viet Nam	CP012	3.43732e-06	2.02778e-07	8.65291e-07	7.61432e-08	3.77811e-07	4.45271e-06	9.41206e-06
54	Austria	2007	19	Viet Nam	CP021	4.13679e-05	2.43147e-06	1.0154e-05	9.12284e-07	4.46712e-06	5.13167e-05	0.000110649
54	Austria	2007	20	Rest of Southeast Asia	CP011.1	0.000233708	8.01662e-07	2.56313e-06	2.86644e-06	5.02428e-06	8.60186e-06	0.000253565
54	Austria	2007	20	Rest of Southeast Asia	CP011.2	2.54823e-05	5.98632e-06	4.09019e-06	1.4544e-06	3.69912e-06	9.84286e-06	5.05551e-05
54	Austria	2007	20	Rest of Southeast Asia	CP011.3	1.674e-05	4.79352e-07	1.6813e-06	1.45574e-05	2.60122e-06	6.64936e-06	4.27086e-05
54	Austria	2007	20	Rest of Southeast Asia	CP011.4	3.39413e-06	1.22122e-06	1.25167e-06	1.84237e-07	4.69981e-07	5.14233e-06	1.16636e-05
54	Austria	2007	20	Rest of Southeast Asia	CP011.5a	1.15586e-05	7.16427e-08	5.94717e-07	2.06808e-08	2.27429e-07	2.74754e-06	1.52206e-05
54	Austria	2007	20	Rest of Southeast Asia	CP011.5b	1.54724e-06	6.13567e-07	9.78357e-07	1.07807e-07	3.29741e-07	4.10777e-06	7.68448e-06
54	Austria	2007	20	Rest of Southeast Asia	CP011.6	6.85743e-05	6.14948e-07	2.04896e-06	3.44122e-06	2.44195e-06	7.79217e-06	8.49136e-05
54	Austria	2007	20	Rest of Southeast Asia	CP011.7	6.80589e-05	6.09562e-07	2.03691e-06	3.43182e-06	2.43419e-06	7.73288e-06	8.43042e-05
54	Austria	2007	20	Rest of Southeast Asia	CP011.8	2.14348e-05	4.98819e-07	1.69327e-06	2.87174e-06	1.80372e-06	6.43364e-06	3.4736e-05
54	Austria	2007	20	Rest of Southeast Asia	CP011.9	1.69295e-05	5.23726e-07	1.52334e-06	2.67388e-06	1.57118e-06	6.04589e-06	2.92675e-05
54	Austria	2007	20	Rest of Southeast Asia	CP012	8.29428e-07	5.76737e-08	2.3332e-07	1.6125e-08	7.94956e-08	1.0951e-06	2.31114e-06
54	Austria	2007	20	Rest of Southeast Asia	CP021	9.9219e-06	6.89782e-07	2.69281e-06	1.90695e-07	8.91245e-07	1.2415e-05	2.68015e-05
54	Austria	2007	21	Bangladesh	CP011.1	5.57314e-05	2.47305e-07	7.03102e-07	6.8835e-07	3.7785e-06	6.80359e-06	6.79522e-05
54	Austria	2007	21	Bangladesh	CP011.2	3.07164e-06	2.24431e-06	4.19432e-07	4.55225e-08	1.33008e-07	2.03062e-06	7.94453e-06
54	Austria	2007	21	Bangladesh	CP011.3	4.08916e-05	1.9406e-07	7.4301e-07	2.09323e-06	3.29612e-06	6.67165e-06	5.38897e-05
54	Austria	2007	21	Bangladesh	CP011.4	1.21724e-06	5.98696e-07	2.74315e-07	2.57665e-08	8.5638e-08	1.26496e-06	3.46662e-06
54	Austria	2007	21	Bangladesh	CP011.5a	1.09854e-07	5.15184e-09	7.46248e-08	2.18715e-09	2.49869e-08	3.27811e-07	5.44617e-07
54	Austria	2007	21	Bangladesh	CP011.5b	5.39928e-07	2.65083e-07	2.12222e-07	1.99005e-08	6.41389e-08	9.59442e-07	2.06071e-06
54	Austria	2007	21	Bangladesh	CP011.6	5.42453e-05	2.36279e-07	7.71321e-07	8.42669e-07	4.00634e-06	7.75907e-06	6.7861e-05
54	Austria	2007	21	Bangladesh	CP011.7	5.40772e-05	2.3539e-07	7.68805e-07	8.40398e-07	3.99552e-06	7.73564e-06	6.7653e-05
54	Austria	2007	21	Bangladesh	CP011.8	4.3645e-05	1.91677e-07	6.07956e-07	6.95198e-07	3.25342e-06	6.36341e-06	5.47567e-05
54	Austria	2007	21	Bangladesh	CP011.9	4.11844e-05	1.89389e-07	5.76651e-07	6.55459e-07	3.06091e-06	6.02283e-06	5.16896e-05
54	Austria	2007	21	Bangladesh	CP012	1.42322e-07	1.21343e-08	4.14901e-08	2.62754e-09	1.11339e-08	2.12757e-07	4.22464e-07
54	Austria	2007	21	Bangladesh	CP021	1.71029e-06	1.45097e-07	4.73598e-07	3.11744e-08	1.25965e-07	2.34541e-06	4.83153e-06
54	Austria	2007	22	India	CP011.1	0.000578492	7.62334e-06	1.64848e-05	3.83422e-06	1.14796e-05	0.000135284	0.000753198
54	Austria	2007	22	India	CP011.2	6.70499e-05	4.76357e-05	2.01383e-05	1.51622e-06	6.06867e-06	9.22071e-05	0.000234616
54	Austria	2007	22	India	CP011.3	0.000284766	4.81125e-06	1.46312e-05	3.49433e-05	8.34772e-06	0.000104781	0.00045228
54	Austria	2007	22	India	CP011.4	3.5911e-05	1.53085e-05	1.47409e-05	2.97874e-06	4.78341e-06	6.82685e-05	0.000141991
54	Austria	2007	22	India	CP011.5a	9.91675e-05	1.36965e-06	6.65574e-06	2.35657e-07	2.50546e-06	3.50125e-05	0.000144946
54	Austria	2007	22	India	CP011.5b	2.22306e-05	8.88964e-06	1.19925e-05	2.45855e-06	3.72565e-06	5.48411e-05	0.000104138
54	Austria	2007	22	India	CP011.6	0.000525968	7.0559e-06	1.8717e-05	4.64866e-06	1.23761e-05	0.000146491	0.000715256
54	Austria	2007	22	India	CP011.7	0.000523333	7.02318e-06	1.86426e-05	4.63554e-06	1.23385e-05	0.000145956	0.000711929
54	Austria	2007	22	India	CP011.8	0.000703999	8.27809e-06	2.17461e-05	4.25935e-06	2.78313e-05	0.000280413	0.00104653
54	Austria	2007	22	India	CP011.9	0.000293071	5.12297e-06	1.42729e-05	3.59437e-06	8.25489e-06	0.000106205	0.000430521
54	Austria	2007	22	India	CP012	6.81478e-06	5.58655e-07	2.39484e-06	1.30368e-07	6.06009e-07	1.14191e-05	2.19237e-05
54	Austria	2007	22	India	CP021	8.19287e-05	6.68857e-06	2.78233e-05	1.55231e-06	6.98063e-06	0.000128916	0.00025389
54	Austria	2007	23	Nepal	CP011.1	1.44314e-05	2.2753e-07	2.23512e-07	1.15599e-08	4.12906e-07	1.04559e-06	1.63525e-05
54	Austria	2007	23	Nepal	CP011.2	2.05225e-06	4.12124e-06	3.39879e-07	3.05659e-08	2.12239e-07	1.64142e-06	8.39759e-06
54	Austria	2007	23	Nepal	CP011.3	1.38884e-06	7.84907e-08	1.72314e-07	1.95387e-07	1.51867e-07	7.75951e-07	2.76285e-06
54	Austria	2007	23	Nepal	CP011.4	9.05337e-07	3.18975e-07	1.66803e-07	9.70218e-09	2.30715e-07	7.77091e-07	2.40862e-06
54	Austria	2007	23	Nepal	CP011.5a	8.81437e-07	9.11777e-09	7.30027e-08	2.45416e-09	3.939e-08	3.42338e-07	1.34774e-06
54	Austria	2007	23	Nepal	CP011.5b	2.67607e-07	7.85476e-08	1.24865e-07	7.03058e-09	1.10551e-07	5.652e-07	1.1538e-06
54	Austria	2007	23	Nepal	CP011.6	9.34858e-06	2.79305e-07	2.31718e-07	1.23503e-08	3.6819e-07	1.01365e-06	1.12538e-05
54	Austria	2007	23	Nepal	CP011.7	9.29727e-06	2.7826e-07	2.30578e-07	1.23033e-08	3.67106e-07	1.0079e-06	1.11934e-05
54	Austria	2007	23	Nepal	CP011.8	1.31218e-06	9.23326e-08	1.81698e-07	1.03023e-08	1.21651e-07	8.06977e-07	2.52514e-06
54	Austria	2007	23	Nepal	CP011.9	1.17304e-06	1.2596e-07	1.75739e-07	9.6168e-09	1.06571e-07	7.91061e-07	2.38199e-06
54	Austria	2007	23	Nepal	CP012	9.27055e-08	8.19915e-09	2.91183e-08	1.71027e-09	1.17245e-08	1.44942e-07	2.884e-07
54	Austria	2007	23	Nepal	CP021	1.11407e-06	9.81318e-08	3.37389e-07	2.03705e-08	1.35213e-07	1.64138e-06	3.34655e-06
54	Austria	2007	24	Pakistan	CP011.1	2.02765e-05	2.09668e-07	7.45885e-07	6.63423e-08	6.94311e-07	3.82533e-06	2.5818e-05
54	Austria	2007	24	Pakistan	CP011.2	2.73005e-06	1.47871e-06	1.09215e-06	5.86981e-08	3.56014e-07	4.89786e-06	1.06135e-05
54	Austria	2007	24	Pakistan	CP011.3	3.31694e-06	1.3728e-07	6.53654e-07	4.18382e-07	2.34694e-07	2.94083e-06	7.70178e-06
54	Austria	2007	24	Pakistan	CP011.4	1.49382e-06	4.35574e-07	7.1403e-07	4.50389e-08	2.65845e-07	3.22168e-06	6.17598e-06
54	Austria	2007	24	Pakistan	CP011.5a	3.53963e-07	2.24924e-08	3.41088e-07	1.00049e-08	1.0162e-07	1.48612e-06	2.31529e-06
54	Austria	2007	24	Pakistan	CP011.5b	1.01485e-06	2.84043e-07	5.89796e-07	3.68906e-08	2.14072e-07	2.6493e-06	4.78895e-06
54	Austria	2007	24	Pakistan	CP011.6	1.52026e-05	1.95449e-07	8.4585e-07	5.30148e-08	5.44052e-07	4.11131e-06	2.09523e-05
54	Austria	2007	24	Pakistan	CP011.7	1.51237e-05	1.94496e-07	8.42829e-07	5.28525e-08	5.42454e-07	4.09587e-06	2.08522e-05
54	Austria	2007	24	Pakistan	CP011.8	3.96654e-06	1.46342e-07	6.87581e-07	3.89035e-08	2.56546e-07	3.10332e-06	8.19923e-06
54	Austria	2007	24	Pakistan	CP011.9	3.45646e-06	1.42675e-07	6.38564e-07	3.49589e-08	2.31759e-07	2.85735e-06	7.36177e-06
54	Austria	2007	24	Pakistan	CP012	7.84431e-07	2.46836e-08	1.28546e-07	6.7171e-09	7.80464e-08	8.91564e-07	1.91399e-06
54	Austria	2007	24	Pakistan	CP021	9.43384e-06	2.93522e-07	1.46518e-06	7.92069e-08	9.14138e-07	1.00183e-05	2.22042e-05
54	Austria	2007	25	Sri Lanka	CP011.1	2.50679e-05	3.26923e-07	1.95081e-06	1.83431e-07	7.24007e-07	4.65737e-06	3.29105e-05
54	Austria	2007	25	Sri Lanka	CP011.2	3.42521e-06	2.34449e-06	1.52681e-06	7.07386e-08	3.61838e-07	5.03692e-06	1.2766e-05
54	Austria	2007	25	Sri Lanka	CP011.3	1.01495e-05	3.39777e-07	2.62303e-06	0.000124131	1.07694e-06	7.94101e-06	0.000146261
54	Austria	2007	25	Sri Lanka	CP011.4	1.25788e-06	5.80476e-07	9.99444e-07	4.75298e-08	2.37076e-07	3.23099e-06	6.35339e-06
54	Austria	2007	25	Sri Lanka	CP011.5a	3.62942e-07	2.11392e-08	3.52327e-07	9.58744e-09	9.46958e-08	1.37745e-06	2.21814e-06
54	Austria	2007	25	Sri Lanka	CP011.5b	8.64645e-07	3.86263e-07	8.24657e-07	3.88133e-08	1.93797e-07	2.65318e-06	4.96135e-06
54	Austria	2007	25	Sri Lanka	CP011.6	2.49057e-05	3.03885e-07	2.38081e-06	2.03203e-07	9.10928e-07	5.81457e-06	3.45191e-05
54	Austria	2007	25	Sri Lanka	CP011.7	2.47979e-05	3.02608e-07	2.37362e-06	2.02636e-07	9.08336e-07	5.79423e-06	3.43793e-05
54	Austria	2007	25	Sri Lanka	CP011.8	9.92285e-06	2.30491e-07	1.92534e-06	1.67022e-07	4.9721e-07	4.27552e-06	1.70184e-05
54	Austria	2007	25	Sri Lanka	CP011.9	9.20284e-06	2.25645e-07	1.81369e-06	1.5652e-07	4.9096e-07	4.01934e-06	1.5909e-05
54	Austria	2007	25	Sri Lanka	CP012	3.09706e-07	2.56386e-08	1.84624e-07	6.61774e-09	3.71153e-08	5.67258e-07	1.13096e-06
54	Austria	2007	25	Sri Lanka	CP021	3.72131e-06	3.06431e-07	2.16673e-06	7.86558e-08	4.29631e-07	6.34511e-06	1.30479e-05
54	Austria	2007	26	Rest of South Asia	CP011.1	5.38482e-05	1.32794e-06	5.87466e-07	8.40242e-08	7.34842e-07	2.37759e-06	5.89601e-05
54	Austria	2007	26	Rest of South Asia	CP011.2	1.06034e-05	3.33736e-05	1.29414e-06	1.73042e-07	5.65503e-07	6.18631e-06	5.2196e-05
54	Austria	2007	26	Rest of South Asia	CP011.3	7.83799e-06	6.58513e-07	1.19901e-06	0.000104524	6.1869e-07	4.40395e-06	0.000119243
54	Austria	2007	26	Rest of South Asia	CP011.4	2.87106e-06	2.85197e-06	4.24381e-07	6.50254e-08	4.30223e-07	1.75056e-06	8.39322e-06
54	Austria	2007	26	Rest of South Asia	CP011.5a	9.2558e-07	2.9423e-08	1.10219e-07	3.76422e-09	6.03884e-08	5.48871e-07	1.67825e-06
54	Austria	2007	26	Rest of South Asia	CP011.5b	9.03278e-07	8.24541e-07	3.00041e-07	4.79674e-08	2.362e-07	1.15254e-06	3.46457e-06
[truncated: 207,811+ more rows]
